# Supplementary material for: 3-Benzyl­sulfanyl-1H-1,2,4-triazol-5-amine
Source: Acta Crystallogr Sect E Struct Rep Online. 2011 Dec 10;68(Pt 1):o83. doi: 10.1107/S1600536811052159 (PMC3254435; doi:10.1107/S1600536811052159)
Supplement: Supplementary file 1 [file e-68-00o83-sup1.cif]

##############################################################################
#                                                                            #
# This CIF contains the data in a paper accepted for publication in          #
# Acta Crystallographica Section E. It conforms to the requirements of       #
# Notes for Authors for Acta Crystallographica Section E, and has been       #
# peer reviewed under the auspices of the IUCr Commission on Journals.       #
#                                                                            #
# Full details of the Crystallographic Information File format               #
# are given in the paper "The Crystallographic Information File (CIF):       #
# a New Standard Archive File for Crystallography" by S. R. Hall, F. H.      #
# Allen and I. D. Brown [Acta Cryst. (1991), A47, 655-685].                  #
#                                                                            #
# The current version of the core CIF dictionary is obtainable from          #
# ftp://ftp.iucr.org/pub/cif_core.dic.                                       #
#                                                                            #
# Software is freely available for graphical display of the structure(s)     #
# in this CIF. For information consult the CIF software page                 #
# http://www.iucr.org/resources/cif/software.                                #
#                                                                            #
# This file may be used for bona fide research purposes within the           #
# scientific community so long as proper attribution is given to the journal # 
# article from which it was obtained.                                        #
#                                                                            #
##############################################################################
data_I
_audit_creation_method     SHELXL-97
_chemical_name_systematic
;
3-Benzylsulfanyl-1<i>H</i>-1,2,4-triazol-5-amine
;
_chemical_name_common     ?
_chemical_formula_moiety     'C9 H10 N4 S'
_chemical_formula_sum     'C9 H10 N4 S'
_chemical_formula_iupac     'C9 H10 N4 S'
_chemical_formula_weight     206.27
_chemical_melting_point     ?
_symmetry_cell_setting     monoclinic
_symmetry_space_group_name_H-M     'P 21/c'
_symmetry_space_group_name_Hall     '-P 2ybc'
loop_
    _symmetry_equiv_pos_as_xyz
    'x, y, z'
    '-x, y+1/2, -z+1/2'
    '-x, -y, -z'
    'x, -y-1/2, z-1/2'
_cell_length_a     9.870(2)
_cell_length_b     9.6370(19)
_cell_length_c     10.398(2)
_cell_angle_alpha     90.00
_cell_angle_beta     90.18(3)
_cell_angle_gamma     90.00
_cell_volume     989.0(3)
_cell_formula_units_Z     4
_cell_measurement_reflns_used     6282
_cell_measurement_theta_min     3.54
_cell_measurement_theta_max     27.48
_cell_measurement_temperature     293(2)
_exptl_crystal_description     block
_exptl_crystal_colour     colorless
_exptl_crystal_size_max     0.38
_exptl_crystal_size_mid     0.26
_exptl_crystal_size_min     0.11
_exptl_crystal_density_diffrn     1.385
_exptl_crystal_density_meas     ?
_exptl_crystal_density_method     'not measured'
_exptl_crystal_F_000     432
_exptl_absorpt_coefficient_mu     0.291
_exptl_absorpt_correction_type     multi-scan
_exptl_absorpt_process_details     '(ABSCOR; Higashi, 1995)'
_exptl_absorpt_correction_T_min     0.8974
_exptl_absorpt_correction_T_max     0.9698
_exptl_special_details     ?
_diffrn_ambient_temperature     293(2)
_diffrn_radiation_type     MoK\a
_diffrn_radiation_wavelength     0.71073
_diffrn_radiation_source     'fine-focus sealed tube'
_diffrn_radiation_monochromator     graphite
_diffrn_measurement_device_type     'Rigaku R-AXIS RAPID'
_diffrn_measurement_method     '\w scan'
_diffrn_detector_area_resol_mean     ?
_diffrn_reflns_number     9367
_diffrn_reflns_av_R_equivalents     0.0587
_diffrn_reflns_av_sigmaI/netI     0.0630
_diffrn_reflns_theta_min     3.54
_diffrn_reflns_theta_max     27.48
_diffrn_reflns_theta_full     27.48
_diffrn_measured_fraction_theta_max     0.996
_diffrn_measured_fraction_theta_full     0.996
_diffrn_reflns_limit_h_min     -12
_diffrn_reflns_limit_h_max     12
_diffrn_reflns_limit_k_min     -12
_diffrn_reflns_limit_k_max     12
_diffrn_reflns_limit_l_min     -13
_diffrn_reflns_limit_l_max     13
_diffrn_standards_number     0
_diffrn_standards_interval_count     0
_diffrn_standards_interval_time     0
_diffrn_standards_decay_%     0
_refine_special_details
;
 Refinement of F^2^ against ALL reflections.  The weighted R-factor wR and
 goodness of fit S are based on F^2^, conventional R-factors R are based
 on F, with F set to zero for negative F^2^. The threshold expression of
 F^2^ > 2sigma(F^2^) is used only for calculating R-factors(gt) etc. and is
 not relevant to the choice of reflections for refinement.  R-factors based
 on F^2^ are statistically about twice as large as those based on F, and R-
 factors based on ALL data will be even larger.
;
_reflns_number_total     2267
_reflns_number_gt     1372
_reflns_threshold_expression     I>2sigma(I)
_refine_ls_structure_factor_coef     Fsqd
_refine_ls_matrix_type     full
_refine_ls_R_factor_all     0.0868
_refine_ls_R_factor_gt     0.0468
_refine_ls_wR_factor_gt     0.0972
_refine_ls_wR_factor_ref     0.1110
_refine_ls_goodness_of_fit_ref     1.039
_refine_ls_restrained_S_all     1.039
_refine_ls_number_reflns     2267
_refine_ls_number_parameters     136
_refine_ls_number_restraints     3
_refine_ls_hydrogen_treatment     mixed
_refine_ls_weighting_scheme     calc
_refine_ls_weighting_details
         'calc w=1/[\s^2^(Fo^2^)+(0.0455P)^2^+0.1013P] where P=(Fo^2^+2Fc^2^)/3'
_atom_sites_solution_hydrogens     geom
_atom_sites_solution_primary     direct
_atom_sites_solution_secondary     difmap
_refine_ls_shift/su_max     0.000
_refine_ls_shift/su_mean     0.000
_refine_diff_density_max     0.259
_refine_diff_density_min     -0.245
_refine_ls_extinction_method     none
_refine_ls_extinction_coef     ?
loop_
    _atom_type_symbol
    _atom_type_description
    _atom_type_scat_dispersion_real
    _atom_type_scat_dispersion_imag
    _atom_type_scat_source
    'C' 'C' 0.0033 0.0016
                         'International Tables Vol C Tables 4.2.6.8 and 6.1.1.4'
    'H' 'H' 0.0000 0.0000
                         'International Tables Vol C Tables 4.2.6.8 and 6.1.1.4'
    'N' 'N' 0.0061 0.0033
                         'International Tables Vol C Tables 4.2.6.8 and 6.1.1.4'
    'S' 'S' 0.1246 0.1234
                         'International Tables Vol C Tables 4.2.6.8 and 6.1.1.4'
_computing_data_collection     'RAPID-AUTO (Rigaku, 1998)'
_computing_cell_refinement     'RAPID-AUTO (Rigaku, 1998)'
_computing_data_reduction     'CrystalClear (Rigaku/MSC, 2002)'
_computing_structure_solution     'SHELXS97 (Sheldrick, 2008)'
_computing_structure_refinement     'SHELXL97 (Sheldrick, 2008)'
_computing_molecular_graphics     'SHELXTL (Sheldrick, 2008)'
_computing_publication_material     'SHELXL97 (Sheldrick, 2008)'
loop_
    _atom_site_type_symbol
    _atom_site_label
    _atom_site_fract_x
    _atom_site_fract_y
    _atom_site_fract_z
    _atom_site_U_iso_or_equiv
    _atom_site_adp_type
    _atom_site_calc_flag
    _atom_site_refinement_flags
    _atom_site_occupancy
    _atom_site_symmetry_multiplicity
    _atom_site_disorder_assembly
    _atom_site_disorder_group
    C C1 0.9298(2) 0.2955(2) 0.45864(19) 0.0424(5) Uani d . 1 1 . .
    C C2 1.0473(2) 0.2171(2) 0.4593(2) 0.0510(6) Uani d . 1 1 . .
    H H2 1.0536 0.1402 0.5131 0.061 Uiso calc R 1 1 . .
    C C3 1.1549(3) 0.2511(3) 0.3816(2) 0.0598(7) Uani d . 1 1 . .
    H H3 1.2329 0.1969 0.3823 0.072 Uiso calc R 1 1 . .
    C C4 1.1468(3) 0.3657(3) 0.3029(2) 0.0606(7) Uani d . 1 1 . .
    H H4 1.2198 0.3896 0.2510 0.073 Uiso calc R 1 1 . .
    C C5 1.0312(3) 0.4446(3) 0.3008(2) 0.0564(6) Uani d . 1 1 . .
    H H5 1.0256 0.5214 0.2469 0.068 Uiso calc R 1 1 . .
    C C6 0.9232(2) 0.4102(2) 0.3784(2) 0.0501(6) Uani d . 1 1 . .
    H H6 0.8453 0.4644 0.3769 0.060 Uiso calc R 1 1 . .
    C C7 0.8148(2) 0.2577(3) 0.5473(2) 0.0541(6) Uani d . 1 1 . .
    H H7A 0.7510 0.3341 0.5495 0.065 Uiso calc R 1 1 . .
    H H7B 0.8506 0.2456 0.6335 0.065 Uiso calc R 1 1 . .
    C C8 0.6212(2) 0.1615(2) 0.3776(2) 0.0442(5) Uani d . 1 1 . .
    C C9 0.4869(2) 0.1511(2) 0.2191(2) 0.0462(6) Uani d . 1 1 . .
    N N1 0.5965(2) 0.29303(18) 0.3524(2) 0.0541(5) Uani d . 1 1 . .
    N N2 0.5088(2) 0.28358(17) 0.2498(2) 0.0539(5) Uani d D 1 1 . .
    H H21 0.473(3) 0.3613(18) 0.216(2) 0.081 Uiso d D 1 1 . .
    N N3 0.55663(18) 0.06938(16) 0.29881(19) 0.0460(5) Uani d . 1 1 . .
    N N4 0.4055(2) 0.1079(2) 0.1236(2) 0.0665(6) Uani d D 1 1 . .
    H H41 0.404(3) 0.0173(12) 0.107(3) 0.100 Uiso d D 1 1 . .
    H H42 0.368(3) 0.167(3) 0.068(2) 0.100 Uiso d D 1 1 . .
    S S1 0.72492(7) 0.10082(6) 0.50093(7) 0.0582(2) Uani d . 1 1 . .
loop_
    _atom_site_aniso_label
    _atom_site_aniso_U_11
    _atom_site_aniso_U_22
    _atom_site_aniso_U_33
    _atom_site_aniso_U_12
    _atom_site_aniso_U_13
    _atom_site_aniso_U_23
    C1 0.0478(13) 0.0408(11) 0.0385(11) -0.0047(9) -0.0002(10) -0.0064(10)
    C2 0.0548(15) 0.0433(13) 0.0548(14) 0.0000(10) -0.0025(12) 0.0058(11)
    C3 0.0481(15) 0.0580(15) 0.0735(16) 0.0027(12) 0.0074(13) 0.0032(13)
    C4 0.0516(16) 0.0676(17) 0.0625(15) -0.0123(13) 0.0078(12) 0.0057(14)
    C5 0.0657(18) 0.0511(14) 0.0522(14) -0.0083(12) -0.0014(13) 0.0119(12)
    C6 0.0508(14) 0.0453(12) 0.0543(13) 0.0016(10) -0.0055(11) 0.0007(11)
    C7 0.0587(16) 0.0511(13) 0.0525(13) -0.0024(11) 0.0059(12) -0.0027(11)
    C8 0.0382(12) 0.0273(10) 0.0672(14) 0.0003(9) 0.0137(11) 0.0022(10)
    C9 0.0393(12) 0.0266(10) 0.0728(15) -0.0016(9) 0.0111(11) 0.0016(11)
    N1 0.0525(13) 0.0264(9) 0.0834(14) 0.0016(8) -0.0020(11) -0.0027(9)
    N2 0.0495(12) 0.0245(9) 0.0876(15) 0.0002(8) -0.0015(11) 0.0035(9)
    N3 0.0400(10) 0.0226(8) 0.0753(13) -0.0012(7) 0.0092(9) 0.0002(9)
    N4 0.0709(16) 0.0374(11) 0.0912(17) -0.0030(10) -0.0166(13) 0.0004(12)
    S1 0.0576(4) 0.0398(3) 0.0774(5) -0.0023(3) 0.0053(3) 0.0130(3)
_geom_special_details
;
 All esds (except the esd in the dihedral angle between two l.s. planes)
 are estimated using the full covariance matrix.  The cell esds are taken
 into account individually in the estimation of esds in distances, angles
 and torsion angles; correlations between esds in cell parameters are only
 used when they are defined by crystal symmetry.  An approximate (isotropic)
 treatment of cell esds is used for estimating esds involving l.s. planes.
;
loop_
    _geom_bond_atom_site_label_1
    _geom_bond_atom_site_label_2
    _geom_bond_site_symmetry_2
    _geom_bond_distance
    _geom_bond_publ_flag
    C1 C2 . 1.384(3) ?
    C1 C6 . 1.386(3) ?
    C1 C7 . 1.509(3) ?
    C2 C3 . 1.377(3) ?
    C2 H2 . 0.9300 ?
    C3 C4 . 1.376(3) ?
    C3 H3 . 0.9300 ?
    C4 C5 . 1.371(4) ?
    C4 H4 . 0.9300 ?
    C5 C6 . 1.380(3) ?
    C5 H5 . 0.9300 ?
    C6 H6 . 0.9300 ?
    C7 S1 . 1.817(2) ?
    C7 H7A . 0.9700 ?
    C7 H7B . 0.9700 ?
    C8 N1 . 1.317(3) ?
    C8 N3 . 1.365(3) ?
    C8 S1 . 1.740(2) ?
    C9 N3 . 1.333(3) ?
    C9 N2 . 1.334(3) ?
    C9 N4 . 1.342(3) ?
    N1 N2 . 1.375(3) ?
    N2 H21 . 0.900(10) ?
    N4 H42 . 0.892(10) ?
    N4 H41 . 0.889(10) ?
    N4 H42 . 0.892(10) ?
loop_
    _geom_angle_atom_site_label_1
    _geom_angle_atom_site_label_2
    _geom_angle_atom_site_label_3
    _geom_angle_site_symmetry_1
    _geom_angle_site_symmetry_3
    _geom_angle
    _geom_angle_publ_flag
    C2 C1 C6 . . 118.5(2) ?
    C2 C1 C7 . . 119.8(2) ?
    C6 C1 C7 . . 121.7(2) ?
    C3 C2 C1 . . 121.0(2) ?
    C3 C2 H2 . . 119.5 ?
    C1 C2 H2 . . 119.5 ?
    C4 C3 C2 . . 119.8(2) ?
    C4 C3 H3 . . 120.1 ?
    C2 C3 H3 . . 120.1 ?
    C5 C4 C3 . . 120.0(2) ?
    C5 C4 H4 . . 120.0 ?
    C3 C4 H4 . . 120.0 ?
    C4 C5 C6 . . 120.1(2) ?
    C4 C5 H5 . . 119.9 ?
    C6 C5 H5 . . 119.9 ?
    C5 C6 C1 . . 120.6(2) ?
    C5 C6 H6 . . 119.7 ?
    C1 C6 H6 . . 119.7 ?
    C1 C7 S1 . . 113.99(16) ?
    C1 C7 H7A . . 108.8 ?
    S1 C7 H7A . . 108.8 ?
    C1 C7 H7B . . 108.8 ?
    S1 C7 H7B . . 108.8 ?
    H7A C7 H7B . . 107.6 ?
    N1 C8 N3 . . 114.9(2) ?
    N1 C8 S1 . . 125.35(18) ?
    N3 C8 S1 . . 119.75(15) ?
    N3 C9 N2 . . 109.5(2) ?
    N3 C9 N4 . . 125.7(2) ?
    N2 C9 N4 . . 124.8(2) ?
    C8 N1 N2 . . 101.91(18) ?
    C9 N2 N1 . . 110.48(19) ?
    C9 N2 H21 . . 129.8(18) ?
    N1 N2 H21 . . 119.7(17) ?
    C9 N3 C8 . . 103.18(17) ?
    H42 N4 C9 . . 122(2) ?
    H42 N4 H41 . . 120(3) ?
    C9 N4 H41 . . 117(2) ?
    H42 N4 H42 . . 0(2) ?
    C9 N4 H42 . . 122(2) ?
    H41 N4 H42 . . 120(3) ?
    C8 S1 C7 . . 101.62(11) ?
loop_
    _geom_hbond_atom_site_label_D
    _geom_hbond_atom_site_label_H
    _geom_hbond_atom_site_label_A
    _geom_hbond_site_symmetry_A
    _geom_hbond_distance_DH
    _geom_hbond_distance_HA
    _geom_hbond_distance_DA
    _geom_hbond_angle_DHA
    N4 H41 N1 2_645 0.889(10) 2.202(15) 3.044(3) 158(3)
    N2 H21 N3 2_655 0.900(10) 2.032(15) 2.873(2) 155(2)
data_global
_journal_date_recd_electronic     2011-11-29
_journal_date_accepted     2011-12-03
_journal_name_full     'Acta Crystallographica, Section E'
_journal_year     2012
_journal_volume     68
_journal_issue      1
_journal_page_first     o83
_journal_page_last     o83
_journal_paper_category     QO
_journal_paper_doi     10.1107/S1600536811052159
_journal_coeditor_code     CV5211
_publ_contact_author_name     'Prof. Dong-Sheng Ma'
_publ_contact_author_address
;
College of Chemistry and Materials Science
Heilongjiang University
Harbin 150080
People's Republic of China
;
_publ_contact_author_email     hgf1000@163.com
_publ_contact_author_fax     '(86)451 8660 9151'
_publ_contact_author_phone     '(86)451 8660 9001'
_publ_section_title
;
3-Benzylsulfanyl-1<i>H</i>-1,2,4-triazol-5-amine
;
loop_
    _publ_author_name
    _publ_author_footnote
    _publ_author_address
    'Zhang, Shuai' .
;
College of Chemistry and Materials Science
Heilongjiang University
Harbin 150080
People's Republic of China
;
    'Liu, Pei-Jiang' .
;
College of Chemistry and Materials Science
Heilongjiang University
Harbin 150080
People's Republic of China
;
    'Ma, Dong-Sheng' .
;
College of Chemistry and Materials Science
Heilongjiang University
Harbin 150080
People's Republic of China
;
    'Hou, Guang-Feng' .
;
College of Chemistry and Materials Science
Heilongjiang University
Harbin 150080
People's Republic of China
;
_iucr_refine_instructions_details
;
TITL LPJ1001 in P2(1)/c
CELL 0.71073   9.8702   9.6370  10.3980  90.000  90.184  90.000
ZERR   4.00   0.0020   0.0019   0.0021   0.000   0.030   0.000
LATT 1
SYMM -X, 0.5+Y, 0.5-Z
SFAC C  H  N  S
UNIT 36 40 16 4
L.S. 4
ACTA
BOND $h
FMAP 2
PLAN 20
dfix 0.90 0.01 n2 h21 n4 h41 n4 h42
size 0.106 0.258 0.380
eqiv $1 -x+1, y+1/2, -z+1/2
eqiv $2 -x+1, y-1/2, -z+1/2
htab n4 n1_$2
htab n2 n3_$1
htab
BIND H42 N4
WGHT    0.045500    0.101300
FVAR       0.19465
C1    1    0.929836    0.295500    0.458637    11.00000    0.04776    0.04075 =
         0.03855   -0.00636   -0.00016   -0.00467
C2    1    1.047290    0.217056    0.459297    11.00000    0.05481    0.04326 =
         0.05481    0.00579   -0.00253   -0.00004
AFIX  43
H2    2    1.053595    0.140182    0.513050    11.00000   -1.20000
AFIX   0
C3    1    1.154915    0.251123    0.381579    11.00000    0.04806    0.05798 =
         0.07349    0.00323    0.00739    0.00272
AFIX  43
H3    2    1.232857    0.196900    0.382260    11.00000   -1.20000
AFIX   0
C4    1    1.146844    0.365670    0.302857    11.00000    0.05163    0.06764 =
         0.06249    0.00572    0.00784   -0.01233
AFIX  43
H4    2    1.219841    0.389569    0.251045    11.00000   -1.20000
AFIX   0
C5    1    1.031237    0.444578    0.300773    11.00000    0.06571    0.05113 =
         0.05224    0.01185   -0.00143   -0.00829
AFIX  43
H5    2    1.025648    0.521433    0.246926    11.00000   -1.20000
AFIX   0
C6    1    0.923196    0.410204    0.378383    11.00000    0.05077    0.04532 =
         0.05426    0.00075   -0.00550    0.00156
AFIX  43
H6    2    0.845267    0.464429    0.376851    11.00000   -1.20000
AFIX   0
C7    1    0.814824    0.257687    0.547269    11.00000    0.05865    0.05108 =
         0.05250   -0.00273    0.00594   -0.00244
AFIX  23
H7A   2    0.750960    0.334144    0.549526    11.00000   -1.20000
H7B   2    0.850587    0.245631    0.633548    11.00000   -1.20000
AFIX   0
C8    1    0.621189    0.161533    0.377581    11.00000    0.03820    0.02729 =
         0.06720    0.00221    0.01373    0.00032
C9    1    0.486880    0.151059    0.219149    11.00000    0.03927    0.02656 =
         0.07281    0.00156    0.01114   -0.00162
N1    3    0.596487    0.293035    0.352373    11.00000    0.05250    0.02642 =
         0.08336   -0.00270   -0.00198    0.00155
N2    3    0.508766    0.283582    0.249790    11.00000    0.04949    0.02450 =
         0.08761    0.00355   -0.00151    0.00021
H21   2    0.473075    0.361296    0.215669    11.00000   -1.50000
N3    3    0.556627    0.069382    0.298813    11.00000    0.04002    0.02263 =
         0.07531    0.00022    0.00923   -0.00116
N4    3    0.405474    0.107859    0.123573    11.00000    0.07094    0.03739 =
         0.09120    0.00043   -0.01664   -0.00302
H41   2    0.404176    0.017328    0.107068    11.00000   -1.50000
H42   2    0.368123    0.167092    0.067925    11.00000   -1.50000
S1    4    0.724917    0.100817    0.500934    11.00000    0.05759    0.03975 =
         0.07738    0.01297    0.00529   -0.00226
HKLF 4
REM  LPJ1001 in P2(1)/c
REM R1 =  0.0468 for   1372 Fo > 4sig(Fo)  and  0.0868 for all   2267 data
REM    136 parameters refined using      3 restraints
END
WGHT      0.0434      0.1177
REM Highest difference peak  0.259,  deepest hole -0.245,  1-sigma level  0.042
Q1    1   0.5444 -0.0120  0.3006  11.00000  0.05    0.26
Q2    1   0.6126  0.3431  0.4182  11.00000  0.05    0.19
Q3    1   0.6522  0.1369  0.4568  11.00000  0.05    0.17
Q4    1   0.2514  0.2085  0.1985  11.00000  0.05    0.14
Q5    1   0.8878  0.2938  0.5089  11.00000  0.05    0.14
Q6    1   0.9002  0.3203  0.3920  11.00000  0.05    0.13
Q7    1   0.9916  0.2500  0.4226  11.00000  0.05    0.13
Q8    1   0.4431  0.0365  0.1000  11.00000  0.05    0.13
Q9    1   0.8938  0.2472  0.7579  11.00000  0.05    0.13
Q10   1   1.2634  0.2408  0.4695  11.00000  0.05    0.13
Q11   1   0.9934  0.4516  0.3772  11.00000  0.05    0.13
Q12   1   0.6366 -0.0017  0.1528  11.00000  0.05    0.13
Q13   1   0.4188 -0.0525 -0.0564  11.00000  0.05    0.13
Q14   1   0.5584  0.0536  0.4108  11.00000  0.05    0.13
Q15   1   0.7539  0.1795  0.5377  11.00000  0.05    0.13
Q16   1   1.1995  0.3287  0.1829  11.00000  0.05    0.12
Q17   1   0.9268  0.2083  0.3597  11.00000  0.05    0.12
Q18   1   1.1315  0.2511  0.5765  11.00000  0.05    0.12
Q19   1   0.8249  0.5182  0.3609  11.00000  0.05    0.12
Q20   1   0.5471 -0.0460  0.0646  11.00000  0.05    0.12
;
