# Supplementary material for: 3-Benzyl­sulfanyl-1H-1,2,4-triazol-5-amine
Source: Acta Crystallogr Sect E Struct Rep Online. 2011 Dec 10;68(Pt 1):o83. doi: 10.1107/S1600536811052159 (PMC3254435; doi:10.1107/S1600536811052159)
Supplement: Supplementary file 2 [file e-68-00o83-Isup2.hkl]

# 
# h,k,l, Fc-squared, Fo-squared, sigma(Fo-squared) and status flag 
# 
data_I
_shelx_title ' LPJ1001 in P2(1)/c' 
_shelx_refln_list_code          4 
_shelx_F_calc_maximum      181.01 
_exptl_crystal_F_000       432.00 
_reflns_d_resolution_high  0.7702 
 
loop_ 
 _symmetry_equiv_pos_as_xyz 
 'x, y, z' 
 '-x, y+1/2, -z+1/2' 
 '-x, -y, -z' 
 'x, -y-1/2, z-1/2' 
 
_cell_length_a     9.8702 
_cell_length_b     9.6370 
_cell_length_c    10.3980 
_cell_angle_alpha  90.000 
_cell_angle_beta   90.184 
_cell_angle_gamma  90.000 
 
_shelx_F_squared_multiplier     1.000 
 
loop_ 
 _refln_index_h 
 _refln_index_k 
 _refln_index_l 
 _refln_F_squared_calc 
 _refln_F_squared_meas 
 _refln_F_squared_sigma 
 _refln_observed_status 
   2   0   0     3251.70     3198.85     58.14 o 
   3   0   0      566.35      544.75     13.85 o 
   4   0   0      177.40      175.23      8.08 o 
   5   0   0       19.13       32.59     10.03 o 
   6   0   0      245.69      258.85     18.34 o 
   7   0   0      103.32       99.43      8.57 o 
   8   0   0        5.65        5.10      6.93 o 
   9   0   0     1040.75      989.39     44.21 o 
  10   0   0        0.74        4.41      8.34 o 
  11   0   0        2.64        9.78      4.81 o 
  12   0   0        0.87        1.00      6.55 o 
   2   1   0     1834.95     1970.11     52.67 o 
   3   1   0       33.36       22.20      3.23 o 
   4   1   0       42.05       51.74      4.80 o 
   5   1   0      423.21      412.38      9.59 o 
   6   1   0        5.81        4.58      2.64 o 
   7   1   0      224.72      223.13     11.85 o 
   8   1   0        1.10        2.27      2.96 o 
   9   1   0      119.92      132.78      8.63 o 
  10   1   0      147.56      128.18      5.79 o 
  11   1   0        4.28        8.32      4.64 o 
  12   1   0       20.43       22.68      5.95 o 
   0   2   0     5305.85     5047.22     89.65 o 
   1   2   0        3.21        3.16      2.45 o 
   2   2   0      225.41      211.56      4.43 o 
   3   2   0     1598.80     1580.71     16.69 o 
   4   2   0      259.65      260.43      4.78 o 
   5   2   0       26.88       17.42      3.38 o 
   6   2   0      269.31      256.89      6.95 o 
   7   2   0      284.85      295.64      7.55 o 
   8   2   0        4.54       10.70      4.17 o 
   9   2   0      181.87      177.96      7.05 o 
  10   2   0        9.61       13.72      4.46 o 
  11   2   0       37.56       47.41      8.84 o 
  12   2   0        8.17       11.24      4.99 o 
   1   3   0      635.93      594.97      9.40 o 
   2   3   0       12.59       15.62      2.50 o 
   3   3   0     1133.66     1082.56     12.68 o 
   4   3   0      882.42      876.84      9.47 o 
   5   3   0      505.75      489.74      6.99 o 
   6   3   0      751.96      751.37     10.32 o 
   7   3   0        8.71       13.37      3.73 o 
   8   3   0       45.83       57.16      8.54 o 
   9   3   0       10.40       13.91      3.87 o 
  10   3   0       52.09       63.80      5.28 o 
  11   3   0       28.66       40.81      7.12 o 
  12   3   0       36.62       41.87     13.08 o 
   0   4   0      813.19      844.19     29.83 o 
   1   4   0      969.04     1007.56     13.98 o 
   2   4   0      508.51      495.40      6.37 o 
   3   4   0      389.58      409.51      7.45 o 
   4   4   0       62.40       66.18      3.06 o 
   5   4   0      292.11      303.68      7.25 o 
   6   4   0      351.84      322.27     16.31 o 
   7   4   0      132.15      110.19      6.40 o 
   8   4   0       88.07       89.80      6.02 o 
   9   4   0       29.29       36.32      4.25 o 
  10   4   0        1.93        5.07      2.81 o 
  11   4   0       23.83       18.63      4.66 o 
  12   4   0        4.25        2.08      6.60 o 
   1   5   0       68.49       57.52      5.94 o 
   2   5   0        0.01       -0.80      1.85 o 
   3   5   0       41.96       43.41      2.60 o 
   4   5   0      474.42      507.46      9.67 o 
   5   5   0       49.34       55.39      3.86 o 
   6   5   0      169.23      171.65      5.59 o 
   7   5   0       31.91       32.26      4.31 o 
   8   5   0       54.30       50.66      5.14 o 
   9   5   0       13.47       19.30      7.90 o 
  10   5   0        2.10       -1.65      4.01 o 
  11   5   0        2.58        8.40      7.70 o 
   0   6   0     1858.08     1772.24     33.21 o 
   1   6   0       74.12       86.88      5.44 o 
   2   6   0      154.45      135.39      3.79 o 
   3   6   0        3.76        2.94      2.75 o 
   4   6   0      156.85      152.57      6.12 o 
   5   6   0       36.78       42.39      6.41 o 
   6   6   0      120.91      116.16      5.48 o 
   7   6   0      216.59      230.44     12.05 o 
   8   6   0       86.59       81.44     10.23 o 
   9   6   0       13.13       12.90      6.19 o 
  10   6   0       15.01       12.54      8.25 o 
  11   6   0       17.77       23.67      7.87 o 
   1   7   0      148.10      144.51      4.53 o 
   2   7   0       28.52       27.04      7.31 o 
   3   7   0      756.33      707.44     10.78 o 
   4   7   0      248.62      252.92      5.10 o 
   5   7   0      243.91      239.45      6.00 o 
   6   7   0      117.64      114.86      7.58 o 
   7   7   0       10.79       13.67      4.10 o 
   8   7   0        4.84        3.28      5.46 o 
   9   7   0        0.01       -1.15      5.19 o 
  10   7   0       27.81       22.94      7.07 o 
   0   8   0        3.34        7.56      5.07 o 
   1   8   0       11.37        7.45      4.57 o 
   2   8   0      342.13      332.80      7.71 o 
   3   8   0       53.70       52.60      3.13 o 
   4   8   0        0.22       -0.72      2.46 o 
   5   8   0       10.62        4.74      3.15 o 
   6   8   0       52.07       56.45      4.59 o 
   7   8   0       22.88       16.97      3.68 o 
   8   8   0       13.73       24.85     10.56 o 
   9   8   0       21.77       20.46      4.81 o 
   1   9   0      198.43      197.00     10.87 o 
   2   9   0        1.16        3.03      2.22 o 
   3   9   0       32.99       40.94      3.57 o 
   4   9   0        1.86        2.47      2.34 o 
   5   9   0       80.20      102.14      6.28 o 
   6   9   0       80.76       92.86      7.10 o 
   7   9   0        1.99        1.11      3.71 o 
   8   9   0        5.67       12.26      3.65 o 
   0  10   0      143.43      146.90     12.01 o 
   1  10   0        2.68        6.06      2.94 o 
   2  10   0       50.37       63.61      4.41 o 
   3  10   0      111.36      110.87      5.54 o 
   4  10   0       22.46       24.30      4.52 o 
   5  10   0       48.56       54.38      5.22 o 
   6  10   0      200.07      202.63      6.16 o 
   7  10   0       12.52       10.15      4.03 o 
   1  11   0       13.96       13.88      4.03 o 
   2  11   0       10.05        9.43      3.73 o 
   3  11   0       33.46       44.44      4.33 o 
   4  11   0       41.23       44.08      5.91 o 
   5  11   0       10.76        9.74      3.50 o 
   6  11   0       18.14       23.51      5.47 o 
   2  12   0       33.93       53.84     10.29 o 
   3  12   0        1.00       -3.17      4.31 o 
 -12   1   1        0.14        1.74      4.98 o 
 -11   1   1       30.48       34.37      6.95 o 
 -10   1   1        7.61       -0.25      3.12 o 
  -9   1   1        0.27        1.15      3.55 o 
  -8   1   1       85.26       79.56      4.66 o 
  -7   1   1      526.62      523.13     22.02 o 
  -6   1   1       72.95       83.73      6.30 o 
  -5   1   1      176.66      156.91      5.62 o 
  -4   1   1      575.72      528.10      9.25 o 
  -3   1   1      339.75      359.08      6.14 o 
  -2   1   1     1779.53     1706.63     20.99 o 
  -1   1   1      146.38      141.54      4.49 o 
   1   1   1      775.17      727.76      7.58 o 
   2   1   1     3028.45     2711.77     51.64 o 
   3   1   1      237.50      233.37      8.66 o 
   4   1   1     1413.77     1439.49     16.74 o 
   5   1   1      366.48      385.90      8.50 o 
   6   1   1        4.63        3.18      2.96 o 
   7   1   1       27.14       26.00      3.42 o 
   8   1   1        1.09       -2.43      3.56 o 
   9   1   1      149.53      155.53      6.92 o 
  10   1   1       42.73       45.49      8.34 o 
  11   1   1       53.20       63.27      7.06 o 
  12   1   1       49.09       53.10      6.21 o 
 -12   2   1       43.55       44.60      8.45 o 
 -11   2   1        3.27        1.67      3.99 o 
 -10   2   1       70.09       69.37      7.10 o 
  -9   2   1       19.42       19.06      4.10 o 
  -8   2   1      248.98      240.73      6.82 o 
  -7   2   1       93.14      101.46      5.56 o 
  -6   2   1      256.57      254.98      6.84 o 
  -5   2   1        7.72       26.97      4.31 o 
  -4   2   1       49.70       75.27      3.07 o 
  -3   2   1     1129.19     1142.93     45.60 o 
  -2   2   1     3735.41     3801.86     48.58 o 
  -1   2   1    13709.92    13481.72    255.31 o 
   0   2   1        0.89        1.21      1.53 o 
   1   2   1      188.48      197.57      5.26 o 
   2   2   1     1821.65     1800.22     18.64 o 
   3   2   1      791.73      746.70      8.89 o 
   4   2   1        5.14        8.17      2.65 o 
   5   2   1      187.14      175.05      4.85 o 
   6   2   1      569.28      565.45     10.02 o 
   7   2   1      111.72      124.52      5.55 o 
   8   2   1      306.99      324.79      8.94 o 
   9   2   1       69.24       82.94      5.71 o 
  10   2   1       23.41       31.01      6.19 o 
  11   2   1       36.13       43.43      7.64 o 
  12   2   1        7.09        5.64      4.17 o 
 -12   3   1        8.75        9.20      7.05 o 
 -11   3   1        0.39       -2.05      3.09 o 
 -10   3   1        1.91        6.84      3.76 o 
  -9   3   1        5.39        5.95      3.33 o 
  -8   3   1       45.38       50.88      5.39 o 
  -7   3   1        1.80        3.61      2.53 o 
  -6   3   1        7.34       10.41      2.75 o 
  -5   3   1      608.94      617.75      9.41 o 
  -4   3   1      148.18      146.24      3.93 o 
  -3   3   1        0.03        1.10      2.23 o 
  -2   3   1        0.42       -0.11      2.13 o 
  -1   3   1       24.48       24.03      4.00 o 
   0   3   1        3.97        1.59      1.99 o 
   1   3   1       15.29       25.84      2.52 o 
   2   3   1      759.29      785.13      9.59 o 
   3   3   1     1142.62     1229.92     12.95 o 
   4   3   1      120.26      118.68      3.87 o 
   5   3   1      330.49      376.58      7.08 o 
   6   3   1        2.04        1.24      3.23 o 
   7   3   1       60.31       58.22      7.98 o 
   8   3   1        7.38        7.54      3.67 o 
   9   3   1       19.04       13.36      4.11 o 
  10   3   1        2.05        4.77      3.16 o 
  11   3   1       20.03       12.86      5.77 o 
  12   3   1       23.43       31.04      7.78 o 
 -12   4   1        0.07       -1.53      6.98 o 
 -11   4   1        1.55        3.80      9.87 o 
 -10   4   1        1.67        5.77      3.14 o 
  -9   4   1       19.20       10.77      3.28 o 
  -8   4   1      223.56      213.13      6.34 o 
  -7   4   1       94.03      106.93      7.33 o 
  -6   4   1        1.43        0.72      4.77 o 
  -5   4   1      496.37      522.85      8.96 o 
  -4   4   1      156.85      178.75      4.93 o 
  -3   4   1      296.70      350.43     10.66 o 
  -2   4   1      180.78      183.28      4.66 o 
  -1   4   1     5026.31     5104.71     69.05 o 
   0   4   1      167.60      188.47      4.00 o 
   1   4   1       76.01       89.99      3.71 o 
   2   4   1       24.39       32.98      3.01 o 
   3   4   1      328.28      330.46      5.92 o 
   4   4   1       34.37       26.59      4.96 o 
   5   4   1      723.61      724.76     10.14 o 
   6   4   1       87.43       96.96      6.48 o 
   7   4   1       60.11       61.80      5.88 o 
   8   4   1       47.73       52.47      5.72 o 
   9   4   1        0.89        1.68      2.72 o 
  10   4   1        2.86        4.25      3.38 o 
  11   4   1        2.99        4.64      5.29 o 
  12   4   1       11.97       18.53      4.94 o 
 -11   5   1       37.71       20.02     11.67 o 
 -10   5   1        6.49        9.70      7.03 o 
  -9   5   1       22.56       36.11     14.17 o 
  -8   5   1        5.20        5.06      4.97 o 
  -7   5   1      303.22      303.04     10.07 o 
  -6   5   1      235.42      225.40      7.77 o 
  -5   5   1       74.01       78.21      5.01 o 
  -4   5   1      109.18       95.88      3.61 o 
  -3   5   1      195.76      184.62      4.60 o 
  -2   5   1     1152.78     1081.53     14.37 o 
  -1   5   1       13.81       12.28      2.17 o 
   0   5   1      758.92      743.79      9.82 o 
   1   5   1      234.16      235.24      5.41 o 
   2   5   1      758.05      743.63      9.17 o 
   3   5   1        0.03        0.82      1.56 o 
   4   5   1      776.20      736.62     11.13 o 
   5   5   1      393.61      413.13      7.93 o 
   6   5   1       20.87       20.81      4.08 o 
   7   5   1       72.07       83.92      6.38 o 
   8   5   1        0.82        0.62      2.56 o 
   9   5   1       99.85       95.08      4.55 o 
  10   5   1        0.33        0.73      4.72 o 
  11   5   1       30.09       36.22      7.82 o 
 -11   6   1       13.60       12.36      8.55 o 
 -10   6   1      145.48      136.14     14.22 o 
  -9   6   1       23.91       43.89     15.20 o 
  -8   6   1       12.66       11.12      7.88 o 
  -7   6   1        5.50       15.01      7.11 o 
  -6   6   1        8.40       17.51      9.17 o 
  -5   6   1      102.10      103.65      4.96 o 
  -4   6   1        6.77       11.19      3.17 o 
  -3   6   1        6.34        7.07      2.44 o 
  -2   6   1      563.37      559.21      7.98 o 
  -1   6   1     2243.81     2314.14     29.84 o 
   0   6   1      373.24      377.00      6.62 o 
   1   6   1       97.53       99.32      3.89 o 
   2   6   1      185.52      184.22      5.03 o 
   3   6   1       14.20       19.86      3.15 o 
   4   6   1      191.07      180.98      4.95 o 
   5   6   1      151.16      147.20      8.38 o 
   6   6   1        4.02        1.79      3.39 o 
   7   6   1      126.90      124.48      5.31 o 
   8   6   1      244.68      242.78     11.02 o 
   9   6   1       66.39       56.03      6.48 o 
  10   6   1        2.79        1.97      4.80 o 
  11   6   1       10.92       18.72      7.08 o 
 -10   7   1        0.73        6.97      6.92 o 
  -9   7   1        4.94        3.66      6.04 o 
  -8   7   1        3.22        0.88      5.12 o 
  -7   7   1      174.27      169.03      5.24 o 
  -6   7   1       10.64        9.52      3.65 o 
  -5   7   1        6.82        6.41      2.86 o 
  -4   7   1       68.57       70.53      5.15 o 
  -3   7   1       38.36       41.88      2.86 o 
  -2   7   1       62.05       64.85      4.84 o 
  -1   7   1       57.17       65.19      4.89 o 
   0   7   1        2.01        1.03      2.13 o 
   1   7   1       16.38       15.28      3.17 o 
   2   7   1        9.45        7.66      2.91 o 
   3   7   1        9.81       10.75      2.38 o 
   4   7   1      201.42      205.05      5.54 o 
   5   7   1      155.24      148.03      6.81 o 
   6   7   1       69.51       71.94      4.45 o 
   7   7   1        0.48       -0.49      2.92 o 
   8   7   1       18.84       15.45      5.81 o 
   9   7   1        0.28       -0.62      6.15 o 
  10   7   1       27.07       40.36     10.20 o 
  -9   8   1       21.47       11.34      5.92 o 
  -8   8   1      141.54      136.85      6.50 o 
  -7   8   1      192.97      200.41      7.78 o 
  -6   8   1      164.54      155.78      5.17 o 
  -5   8   1        5.77        4.22      2.47 o 
  -4   8   1       22.08       32.04      3.19 o 
  -3   8   1      846.79      808.19     12.41 o 
  -2   8   1        3.11        3.45      2.77 o 
  -1   8   1       11.54       28.33      9.97 o 
   0   8   1      189.41      182.35      6.71 o 
   1   8   1      450.61      431.28      9.89 o 
   2   8   1      369.90      359.41      5.92 o 
   3   8   1      299.37      301.67     10.29 o 
   4   8   1        4.78        2.99      2.78 o 
   5   8   1      141.15      148.59      5.00 o 
   6   8   1      307.65      293.34      9.86 o 
   7   8   1       26.11       14.79      3.84 o 
   8   8   1        0.08       -2.56      3.49 o 
   9   8   1       48.23       40.78      8.47 o 
  -8   9   1        3.81        4.86      3.87 o 
  -7   9   1       42.45       56.93      7.59 o 
  -6   9   1       12.49       24.02      8.58 o 
  -5   9   1      264.89      268.54      7.40 o 
  -4   9   1      327.45      335.41      7.35 o 
  -3   9   1       43.34       47.36      3.89 o 
  -2   9   1        5.20        3.49      3.29 o 
  -1   9   1        2.91        1.21      2.89 o 
   0   9   1       13.97       18.90      5.45 o 
   1   9   1      164.46      155.15      6.64 o 
   2   9   1      380.06      383.14      7.28 o 
   3   9   1      297.24      298.02      7.58 o 
   4   9   1      160.34      158.42      5.18 o 
   5   9   1       30.57       30.56      3.47 o 
   6   9   1       12.84       17.52      3.75 o 
   7   9   1       19.18       17.38      4.48 o 
   8   9   1       15.57       12.87      3.92 o 
  -7  10   1        0.06        9.73      4.96 o 
  -6  10   1        3.97        5.91      4.03 o 
  -5  10   1        9.81        9.96      3.24 o 
  -4  10   1        4.64        8.19      2.35 o 
  -3  10   1       89.25       86.23      7.33 o 
  -2  10   1       32.86       37.45      4.02 o 
  -1  10   1      160.68      151.66      7.67 o 
   0  10   1       92.79       86.09      5.34 o 
   1  10   1       75.67       70.25      3.40 o 
   2  10   1       14.12       12.18      2.78 o 
   3  10   1        5.55        4.04      3.11 o 
   4  10   1        0.51        0.87      3.39 o 
   5  10   1        0.69       -1.59      3.02 o 
   6  10   1       21.89       23.50      7.60 o 
   7  10   1        6.79        9.94      5.62 o 
  -6  11   1        3.81        3.24      4.95 o 
  -5  11   1        1.16        5.78      4.74 o 
  -4  11   1       12.13       13.05      4.67 o 
  -3  11   1        0.00        0.50      2.47 o 
  -2  11   1      139.49      127.66      4.30 o 
  -1  11   1       17.38       12.20      4.82 o 
   0  11   1       41.38       54.82      8.19 o 
   1  11   1        3.99        4.65      3.54 o 
   2  11   1       28.27       27.68      5.65 o 
   3  11   1        4.29        8.91      7.54 o 
   4  11   1       41.61       63.68     16.10 o 
   5  11   1        8.36        1.35      4.90 o 
   6  11   1        1.04        3.96     12.41 o 
  -3  12   1       64.63       66.68      6.00 o 
  -2  12   1        0.11        8.31      4.63 o 
  -1  12   1       13.62       10.56      9.77 o 
   0  12   1        6.41       10.82      9.50 o 
   1  12   1       99.21      105.31      8.97 o 
   2  12   1       13.95        3.96      4.01 o 
   3  12   1       20.75       19.08      8.29 o 
 -12   0   2       18.82        8.93      9.57 o 
 -11   0   2      155.93      160.72     14.93 o 
 -10   0   2       47.43       49.64      9.73 o 
  -9   0   2      493.19      483.52     18.06 o 
  -8   0   2      220.76      210.08     10.07 o 
  -7   0   2      128.95      118.97     24.28 o 
  -6   0   2      447.41      445.73     17.09 o 
  -5   0   2      138.49      159.07     23.23 o 
  -4   0   2        0.69        1.27      3.93 o 
  -3   0   2    14944.67    15361.37    375.02 o 
  -2   0   2    32765.47    30664.36   5329.73 o 
  -1   0   2     6888.96     6535.80    320.30 o 
   0   0   2       90.22       84.45      3.89 o 
   1   0   2     2803.20     2593.63     49.27 o 
   2   0   2       50.84       54.67      6.30 o 
   3   0   2      109.95      133.41      8.45 o 
   4   0   2       90.83       87.14      5.59 o 
   5   0   2      713.19      683.89     22.44 o 
   6   0   2     1372.20     1408.95     31.81 o 
   7   0   2      830.50      824.51     22.30 o 
   8   0   2       14.08       11.62     10.52 o 
   9   0   2        2.94        1.67      9.88 o 
  10   0   2        7.99        4.82      4.47 o 
  11   0   2       55.31       46.93      6.92 o 
  12   0   2        0.19        0.70      6.00 o 
 -12   1   2        4.51        7.14      7.25 o 
 -11   1   2        1.80       -0.44      3.64 o 
 -10   1   2       18.26       16.41      4.12 o 
  -9   1   2       37.88       38.11      6.00 o 
  -8   1   2       37.24       36.82      5.03 o 
  -7   1   2       24.50       13.85      5.96 o 
  -6   1   2        4.50       -3.61      3.61 o 
  -5   1   2       18.05       23.65      3.82 o 
  -4   1   2     1111.97     1182.80     15.64 o 
  -3   1   2     1508.19     1516.60     21.13 o 
  -2   1   2       26.41       23.14      4.00 o 
  -1   1   2      667.98      680.97      9.37 o 
   0   1   2     4301.39     4309.50     44.99 o 
   1   1   2     5438.90     5413.99     60.01 o 
   2   1   2     1601.48     1586.50     18.82 o 
   3   1   2      501.68      467.87      7.56 o 
   4   1   2      233.55      260.94      6.30 o 
   5   1   2       43.50       42.09      4.11 o 
   6   1   2      279.56      270.56      7.36 o 
   7   1   2        5.03        7.33      3.40 o 
   8   1   2       30.01       34.24      6.89 o 
   9   1   2       55.24       56.99      6.81 o 
  10   1   2      160.11      176.07      7.19 o 
  11   1   2        2.10       -0.52      4.73 o 
  12   1   2        1.81        1.44      3.74 o 
 -12   2   2       10.76        6.12      6.15 o 
 -11   2   2       33.26       25.74      7.09 o 
 -10   2   2       30.41       31.90      4.43 o 
  -9   2   2       18.39       22.01      3.57 o 
  -8   2   2      271.02      275.07      6.78 o 
  -7   2   2      152.64      146.95      5.21 o 
  -6   2   2       16.86       19.49      2.28 o 
  -5   2   2      645.23      598.95     30.80 o 
  -4   2   2        1.59        6.79      3.78 o 
  -3   2   2      469.37      488.90      9.89 o 
  -2   2   2      508.19      487.99      8.29 o 
  -1   2   2     1391.92     1332.41     15.00 o 
   0   2   2      449.44      400.41     31.49 o 
   1   2   2     6326.26     6290.13     71.39 o 
   2   2   2     2455.73     2476.89     30.13 o 
   3   2   2       69.68       69.18      3.62 o 
   4   2   2      542.50      559.59      8.89 o 
   5   2   2      240.92      258.78      6.07 o 
   6   2   2      180.76      191.71      6.27 o 
   7   2   2       56.29       62.49      5.68 o 
   8   2   2      207.25      203.37      7.34 o 
   9   2   2       22.51       18.74      4.63 o 
  10   2   2       43.80       54.83      5.95 o 
  11   2   2       10.25        9.23      5.20 o 
  12   2   2        1.54       -1.53      5.69 o 
 -12   3   2        3.60        1.72      8.01 o 
 -11   3   2        0.25        4.90      5.24 o 
 -10   3   2       19.63       15.99      5.24 o 
  -9   3   2       11.16        7.14      2.98 o 
  -8   3   2      441.39      396.41     16.58 o 
  -7   3   2        7.61        6.92      1.72 o 
  -6   3   2      207.53      202.19      7.96 o 
  -5   3   2      657.32      621.43     16.08 o 
  -4   3   2      319.57      326.26      7.92 o 
  -3   3   2      428.76      432.07      8.49 o 
  -2   3   2       39.14       34.44      3.96 o 
  -1   3   2      131.11      111.96      4.53 o 
   0   3   2       39.33       45.64      4.18 o 
   1   3   2     3250.15     3136.20     36.23 o 
   2   3   2       21.54       26.77      2.45 o 
   3   3   2      880.53      909.64     10.92 o 
   4   3   2     1511.99     1602.68     19.20 o 
   5   3   2       17.84       14.66      3.08 o 
   6   3   2       57.97       58.36      5.98 o 
   7   3   2      118.67      128.70      8.01 o 
   8   3   2      120.71      111.73      6.27 o 
   9   3   2      212.63      219.90      7.51 o 
  10   3   2       51.76       59.91     11.93 o 
  11   3   2       82.01       75.63      5.33 o 
  12   3   2        0.91       -5.62      5.62 o 
 -12   4   2        1.91       15.04     10.56 o 
 -11   4   2       27.19       29.27      8.00 o 
 -10   4   2        1.28       10.39      6.04 o 
  -9   4   2       20.17       21.78      9.31 o 
  -8   4   2       69.53       77.03      8.83 o 
  -7   4   2      191.55      183.01      7.80 o 
  -6   4   2       30.52       32.35      4.88 o 
  -5   4   2      242.23      243.95      6.28 o 
  -4   4   2      211.66      237.15     14.21 o 
  -3   4   2     1456.10     1533.28     19.40 o 
  -2   4   2      406.72      400.29      6.57 o 
  -1   4   2        1.25       -0.03      1.49 o 
   0   4   2       31.20       24.67      2.25 o 
   1   4   2     1409.09     1527.22     16.15 o 
   2   4   2      515.23      475.05      7.08 o 
   3   4   2       41.67       55.42      4.33 o 
   4   4   2      660.61      611.68      7.15 o 
   5   4   2      178.53      182.60      5.45 o 
   6   4   2      285.68      277.15      5.88 o 
   7   4   2       75.59       79.29      5.43 o 
   8   4   2       30.56       37.93      4.60 o 
   9   4   2       17.58       13.88      5.14 o 
  10   4   2       40.12       39.99      6.09 o 
  11   4   2       15.43        6.84      5.31 o 
 -11   5   2        4.45        5.37      8.13 o 
 -10   5   2       13.79        5.84      5.76 o 
  -9   5   2       21.30       23.99      7.34 o 
  -8   5   2       41.51       40.17      5.71 o 
  -7   5   2       47.16       60.66      9.63 o 
  -6   5   2      194.91      188.45      7.00 o 
  -5   5   2        0.14       -2.44      2.51 o 
  -4   5   2        0.15        1.26      2.29 o 
  -3   5   2       39.77       37.90      2.91 o 
  -2   5   2       43.33       51.70      3.50 o 
  -1   5   2       36.08       52.86      2.84 o 
   0   5   2      284.96      299.46      5.43 o 
   1   5   2        2.00        4.40      1.37 o 
   2   5   2      505.24      533.43      7.42 o 
   3   5   2      129.73      133.56      5.23 o 
   4   5   2      249.60      253.20      5.30 o 
   5   5   2       74.64       74.46      5.41 o 
   6   5   2       83.09       79.31      3.86 o 
   7   5   2        5.62        6.88      3.61 o 
   8   5   2        2.11       -0.91      4.15 o 
   9   5   2       11.98        7.93      3.72 o 
  10   5   2        1.10        1.74      4.09 o 
  11   5   2        2.56       11.72      5.05 o 
 -11   6   2        0.68       -0.15      5.70 o 
 -10   6   2       25.82       17.29     10.23 o 
  -9   6   2      237.63      220.93     11.51 o 
  -8   6   2        1.22        2.02      6.82 o 
  -7   6   2       12.22       16.13      4.54 o 
  -6   6   2       36.35       37.05      3.85 o 
  -5   6   2        6.78        7.11      2.68 o 
  -4   6   2      229.11      223.63      7.45 o 
  -3   6   2       23.61       14.90      2.82 o 
  -2   6   2      674.68      616.84      9.37 o 
  -1   6   2       11.36        8.30      2.34 o 
   0   6   2      407.74      377.22      7.66 o 
   1   6   2       58.92       67.99      3.60 o 
   2   6   2      382.10      360.96      8.13 o 
   3   6   2        3.69        1.93      2.42 o 
   4   6   2       78.71       86.56      4.95 o 
   5   6   2      401.50      407.17      8.45 o 
   6   6   2       23.84       27.15      4.11 o 
   7   6   2       44.19       61.23      5.13 o 
   8   6   2       42.83       39.86      5.29 o 
   9   6   2       20.26       17.22      4.42 o 
  10   6   2        0.24        2.05      4.14 o 
  11   6   2       23.86       30.86      4.94 o 
 -10   7   2        1.64       -2.29      8.11 o 
  -9   7   2        6.58        5.74      4.39 o 
  -8   7   2       95.08       92.17      6.69 o 
  -7   7   2       28.92       13.61      7.38 o 
  -6   7   2      193.72      189.92      5.50 o 
  -5   7   2      272.63      268.20      5.83 o 
  -4   7   2        0.31        0.64      3.09 o 
  -3   7   2      116.38      123.01      4.53 o 
  -2   7   2        9.65        8.81      3.42 o 
  -1   7   2      117.87      110.23      3.42 o 
   0   7   2      115.50       92.89      3.77 o 
   1   7   2     1123.73     1064.54     12.54 o 
   2   7   2       59.20       67.85      4.44 o 
   3   7   2      636.65      594.76     12.25 o 
   4   7   2       49.13       56.66      3.91 o 
   5   7   2       35.19       42.14      3.24 o 
   6   7   2       27.15       30.66      6.76 o 
   7   7   2       22.90       27.60      5.01 o 
   8   7   2       41.35       35.50      6.33 o 
   9   7   2        1.03        0.97      6.32 o 
  10   7   2       48.29       69.47     11.31 o 
  -9   8   2        0.14       -0.04      3.88 o 
  -8   8   2       20.79       15.14      6.79 o 
  -7   8   2       26.91       29.20      5.95 o 
  -6   8   2        1.39        0.66      2.50 o 
  -5   8   2       21.99       25.99      4.18 o 
  -4   8   2      135.27      136.13      5.55 o 
  -3   8   2        4.62        2.89      2.96 o 
  -2   8   2       27.85       40.43      7.42 o 
  -1   8   2      215.20      196.07      5.15 o 
   0   8   2      145.74      138.05      6.78 o 
   1   8   2       15.56       17.53      2.53 o 
   2   8   2        0.60        1.34      2.03 o 
   3   8   2       31.41       32.80      5.87 o 
   4   8   2        0.54        3.87      2.77 o 
   5   8   2        0.12        1.69      3.19 o 
   6   8   2       20.63       17.88      4.13 o 
   7   8   2       37.44       48.57      5.45 o 
   8   8   2        1.72        1.51      4.71 o 
   9   8   2        0.23        6.04      6.87 o 
  -8   9   2       38.88       48.84     12.46 o 
  -7   9   2        5.67       13.09      4.42 o 
  -6   9   2       27.52       23.73      3.33 o 
  -5   9   2       26.98       36.54      5.63 o 
  -4   9   2       85.88       90.24      4.16 o 
  -3   9   2       83.41       88.42      6.25 o 
  -2   9   2       26.50       29.75      3.46 o 
  -1   9   2       35.41       46.32      3.46 o 
   0   9   2       77.39       86.87      5.48 o 
   1   9   2        2.07        4.67      2.15 o 
   2   9   2       35.89       38.12      2.91 o 
   3   9   2       47.53       58.77      3.55 o 
   4   9   2      181.04      175.38      5.17 o 
   5   9   2        3.50        3.97      2.57 o 
   6   9   2       40.83       50.25      4.87 o 
   7   9   2       67.73       76.34      5.92 o 
   8   9   2        0.55       13.73      5.15 o 
  -7  10   2       12.88        8.68      4.90 o 
  -6  10   2       11.24       23.31      7.63 o 
  -5  10   2       62.05       63.60      4.74 o 
  -4  10   2       69.10       66.47      5.65 o 
  -3  10   2      123.34      120.48      3.49 o 
  -2  10   2        0.78        5.73      3.09 o 
  -1  10   2       39.62       51.68      6.33 o 
   0  10   2      267.49      254.14      6.44 o 
   1  10   2       20.83       20.51      4.54 o 
   2  10   2       50.73       64.86      5.68 o 
   3  10   2        0.03        2.46      2.64 o 
   4  10   2      118.07      128.54      5.01 o 
   5  10   2       74.08       90.31      8.41 o 
   6  10   2       36.96       36.88      7.27 o 
   7  10   2       22.81       16.51      7.09 o 
  -5  11   2       32.73       37.82      5.68 o 
  -4  11   2        0.43       -0.26      3.41 o 
  -3  11   2        2.86        3.34      5.57 o 
  -2  11   2       10.41        7.91      7.54 o 
  -1  11   2        3.04        3.36      5.00 o 
   0  11   2       10.01       14.67      5.70 o 
   1  11   2       65.92       81.54      7.92 o 
   2  11   2        1.85        1.87      4.20 o 
   3  11   2       16.65       18.67      9.14 o 
   4  11   2       27.18       45.55     15.44 o 
   5  11   2        2.24        0.20      4.81 o 
  -3  12   2        1.69       20.26      8.04 o 
  -2  12   2       10.41       -3.43      5.28 o 
  -1  12   2        3.88        5.81     10.82 o 
   0  12   2        4.91       12.41      6.86 o 
   1  12   2        6.99       11.05      4.81 o 
   2  12   2        6.42       12.12      5.69 o 
   3  12   2        3.43       23.75     13.73 o 
 -12   1   3        0.03        0.66      5.95 o 
 -11   1   3       19.08       17.00      5.97 o 
 -10   1   3        1.14       -0.10      2.46 o 
  -9   1   3      115.09      116.46      6.09 o 
  -8   1   3        6.53        5.48      2.54 o 
  -7   1   3       85.61       80.70      3.21 o 
  -6   1   3       56.66       63.08      4.85 o 
  -5   1   3      653.65      655.52     12.19 o 
  -4   1   3      276.18      252.09      6.65 o 
  -3   1   3      112.97      112.45      3.85 o 
  -2   1   3      687.95      679.26      8.50 o 
  -1   1   3        4.64        5.03      1.86 o 
   0   1   3     4234.88     4063.88     43.60 o 
   1   1   3     1724.26     1721.41     18.82 o 
   2   1   3       93.80      113.49      4.27 o 
   3   1   3     1985.16     2132.76     25.96 o 
   4   1   3      217.12      210.92      4.75 o 
   5   1   3        0.20        0.74      3.71 o 
   6   1   3       31.92       32.29      3.96 o 
   7   1   3      140.67      138.56      7.47 o 
   8   1   3       89.00       97.46      5.79 o 
   9   1   3      246.01      226.15     10.67 o 
  10   1   3       16.48       13.81      5.87 o 
  11   1   3        7.46        4.20      5.92 o 
  12   1   3        1.37        3.43      3.64 o 
 -12   2   3       52.77       54.60      9.74 o 
 -11   2   3        4.76        6.15      6.05 o 
 -10   2   3       41.15       53.62     15.49 o 
  -9   2   3        2.74        2.67      4.72 o 
  -8   2   3        1.62        0.98      4.29 o 
  -7   2   3      238.40      225.31     12.25 o 
  -6   2   3      394.10      359.17     10.94 o 
  -5   2   3       13.78       14.29      5.82 o 
  -4   2   3     1147.23     1112.31     18.50 o 
  -3   2   3     3218.10     3228.51     49.07 o 
  -2   2   3        9.21       10.60      2.22 o 
  -1   2   3      440.65      411.26      6.35 o 
   0   2   3      187.97      171.95      4.18 o 
   1   2   3       87.63       81.56      3.18 o 
   2   2   3      276.39      269.64      5.18 o 
   3   2   3     1588.45     1634.05     19.51 o 
   4   2   3      226.17      227.43      4.94 o 
   5   2   3      706.82      719.35     10.90 o 
   6   2   3      104.84      109.26      6.60 o 
   7   2   3       55.56       51.51      5.50 o 
   8   2   3      165.95      146.50      6.49 o 
   9   2   3       43.35       49.72      8.11 o 
  10   2   3       41.55       42.65      4.63 o 
  11   2   3        4.98       13.72      4.85 o 
  12   2   3        3.27        9.58      6.32 o 
 -12   3   3        1.57        4.97      8.83 o 
 -11   3   3        8.28        3.55      6.83 o 
 -10   3   3        6.73       10.04      6.35 o 
  -9   3   3        0.87        6.28      6.42 o 
  -8   3   3       16.00       15.32      4.79 o 
  -7   3   3      167.50      167.09      7.01 o 
  -6   3   3       11.88        8.97      4.99 o 
  -5   3   3       46.90       68.79      5.67 o 
  -4   3   3        7.30        7.88      3.70 o 
  -3   3   3      109.89      111.77      4.39 o 
  -2   3   3      200.06      207.64      5.24 o 
  -1   3   3      397.98      423.19      6.87 o 
   0   3   3      612.20      595.78     10.01 o 
   1   3   3      106.43      113.94      5.79 o 
   2   3   3      116.67      129.08      5.00 o 
   3   3   3       10.58        7.00      2.58 o 
   4   3   3      113.62      124.80      4.59 o 
   5   3   3        5.70        7.31      2.66 o 
   6   3   3        2.44        4.42      5.38 o 
   7   3   3       42.50       42.06      5.88 o 
   8   3   3       25.76       27.46      4.44 o 
   9   3   3       78.66       92.17     12.69 o 
  10   3   3        6.29       -1.75      4.58 o 
  11   3   3       33.78       19.54      6.27 o 
  12   3   3        0.32       10.35      5.87 o 
 -11   4   3        3.68        0.75      7.38 o 
 -10   4   3      158.12      143.07     10.33 o 
  -9   4   3        4.41        4.81      5.87 o 
  -8   4   3        2.58        3.59      7.22 o 
  -7   4   3       36.37       42.26      8.59 o 
  -6   4   3        0.69        3.12      3.70 o 
  -5   4   3        2.67        0.67      2.56 o 
  -4   4   3      588.19      615.59      9.56 o 
  -3   4   3      693.99      621.70     10.62 o 
  -2   4   3      472.13      492.00      7.39 o 
  -1   4   3       75.36       70.26      4.56 o 
   0   4   3      172.98      164.78      6.06 o 
   1   4   3      672.24      664.93     10.54 o 
   2   4   3      185.10      182.57      4.82 o 
   3   4   3      100.57      104.94      3.60 o 
   4   4   3      511.17      505.65      9.29 o 
   5   4   3       39.77       44.16      3.62 o 
   6   4   3       32.74       43.85      5.44 o 
   7   4   3        0.06        2.11      2.97 o 
   8   4   3        0.22       -1.21      3.29 o 
   9   4   3        0.88       -1.26      3.47 o 
  10   4   3       63.65       69.09      9.31 o 
  11   4   3        4.21        5.52      5.93 o 
 -11   5   3       17.93       20.14      8.90 o 
 -10   5   3        2.29        3.56      4.93 o 
  -9   5   3      119.13      126.26      8.39 o 
  -8   5   3       30.72       40.21      5.71 o 
  -7   5   3       37.97       38.84      6.30 o 
  -6   5   3       24.09       24.81      6.59 o 
  -5   5   3      328.49      320.79      6.66 o 
  -4   5   3      474.79      483.21     21.17 o 
  -3   5   3       33.00       38.97      2.90 o 
  -2   5   3      411.32      374.61      8.18 o 
  -1   5   3        8.75       11.35      1.30 o 
   0   5   3      952.33      988.43     25.64 o 
   1   5   3      235.48      252.56      7.76 o 
   2   5   3     1075.99     1019.99     10.70 o 
   3   5   3      183.00      193.53      5.23 o 
   4   5   3        2.90       -0.09      1.90 o 
   5   5   3      313.69      300.81      6.76 o 
   6   5   3      198.44      186.25     12.49 o 
   7   5   3       19.18       23.55      5.80 o 
   8   5   3        1.24        4.72      3.28 o 
   9   5   3       68.30       72.01      7.26 o 
  10   5   3        0.55        3.84      4.06 o 
  11   5   3       35.80       42.41      7.22 o 
 -10   6   3        2.09        3.17      5.76 o 
  -9   6   3        8.11       22.43     14.12 o 
  -8   6   3       33.55       31.87      4.89 o 
  -7   6   3        0.73        3.44      3.95 o 
  -6   6   3       27.31       29.09      5.10 o 
  -5   6   3       62.20       65.46      4.72 o 
  -4   6   3     1285.91     1257.29     16.34 o 
  -3   6   3      232.82      222.06      6.15 o 
  -2   6   3      226.93      236.18     10.29 o 
  -1   6   3       71.47       76.02      2.05 o 
   0   6   3        8.66        8.76      5.71 o 
   1   6   3       81.75      105.35      7.51 o 
   2   6   3        4.08        3.28      1.63 o 
   3   6   3       45.65       47.65      2.87 o 
   4   6   3        3.32        5.16      3.03 o 
   5   6   3      658.59      617.03     11.18 o 
   6   6   3      168.13      153.20      9.31 o 
   7   6   3      138.03      139.99      8.08 o 
   8   6   3        4.78       -0.30      3.22 o 
   9   6   3       10.37        5.20      4.10 o 
  10   6   3       23.11       19.89      8.30 o 
 -10   7   3        8.89        8.69      5.97 o 
  -9   7   3       19.48       19.30      5.43 o 
  -8   7   3       17.98       20.13      5.25 o 
  -7   7   3        0.56       -1.92      4.45 o 
  -6   7   3      130.94      128.88      6.38 o 
  -5   7   3       19.18       17.64      3.59 o 
  -4   7   3       19.09       23.92      3.00 o 
  -3   7   3        0.12       -0.05      1.93 o 
  -2   7   3        4.48        2.06      2.24 o 
  -1   7   3        1.09        0.19      1.61 o 
   0   7   3       33.75       32.06      5.10 o 
   1   7   3       40.88       41.01      8.05 o 
   2   7   3       31.15       29.26      2.75 o 
   3   7   3      870.23      813.67     10.81 o 
   4   7   3       15.30       29.09      3.95 o 
   5   7   3      174.18      161.59     13.76 o 
   6   7   3        0.27        9.18      4.58 o 
   7   7   3        2.25        0.43      3.36 o 
   8   7   3        5.66        7.21      6.28 o 
   9   7   3       27.77       21.12      5.85 o 
  10   7   3        1.43        6.45      6.44 o 
  -9   8   3       14.90       18.63      5.43 o 
  -8   8   3       14.22       11.36      4.34 o 
  -7   8   3       22.85       25.23      5.42 o 
  -6   8   3      191.61      188.88      5.48 o 
  -5   8   3       96.06       98.36      5.71 o 
  -4   8   3       44.10       45.12      2.86 o 
  -3   8   3        0.81        2.60      2.37 o 
  -2   8   3      232.16      215.03      5.01 o 
  -1   8   3      613.78      551.34      9.70 o 
   0   8   3       13.18       15.38      5.91 o 
   1   8   3       71.65       80.67      5.50 o 
   2   8   3        5.87        6.57      7.11 o 
   3   8   3      322.70      328.86      9.71 o 
   4   8   3      253.72      251.08      7.28 o 
   5   8   3        1.49        1.32      2.70 o 
   6   8   3        0.74        1.83      3.62 o 
   7   8   3       73.46       71.57      9.37 o 
   8   8   3       70.68       98.74     12.82 o 
   9   8   3        0.04       -7.45      7.45 o 
  -8   9   3        0.28        2.02      4.44 o 
  -7   9   3      141.13      138.70      6.59 o 
  -6   9   3      167.14      167.06      5.46 o 
  -5   9   3        0.28       -1.68      2.54 o 
  -4   9   3        9.37        7.64      2.26 o 
  -3   9   3        3.94        6.50      3.63 o 
  -2   9   3       18.85       24.04      3.00 o 
  -1   9   3      201.48      186.70      4.78 o 
   0   9   3      350.29      343.04     15.07 o 
   1   9   3       22.20       27.58      8.21 o 
   2   9   3      113.78      114.97      8.60 o 
   3   9   3      127.97      129.70      3.68 o 
   4   9   3        8.40        8.10      2.72 o 
   5   9   3        0.08        3.17      5.09 o 
   6   9   3       26.13       28.48      6.93 o 
   7   9   3        7.42        5.70      4.40 o 
   8   9   3        9.75       24.84     11.39 o 
  -7  10   3        0.32        4.48      4.60 o 
  -6  10   3       13.76       19.23      3.75 o 
  -5  10   3       12.40       15.65      4.45 o 
  -4  10   3       41.67       41.34      3.79 o 
  -3  10   3       58.91       63.90      4.65 o 
  -2  10   3      193.25      195.49     13.20 o 
  -1  10   3        9.35        9.43      7.42 o 
   0  10   3       27.67       35.06      9.26 o 
   1  10   3        5.03        6.63      5.69 o 
   2  10   3        0.04        1.37      5.24 o 
   3  10   3       24.61       40.42      7.29 o 
   4  10   3        1.21        0.00      5.60 o 
   5  10   3        2.22        6.78      7.26 o 
   6  10   3        0.43        7.73      5.07 o 
   7  10   3        3.58       13.61      6.26 o 
  -5  11   3       18.40       24.24      5.18 o 
  -4  11   3       22.59       27.28      5.28 o 
  -3  11   3        0.91        1.50      3.80 o 
  -2  11   3       67.83       60.04      8.77 o 
  -1  11   3        1.31       -2.24      7.22 o 
   0  11   3       17.16       25.22      8.73 o 
   1  11   3        1.63       -2.03      5.13 o 
   2  11   3       55.02       61.70      6.59 o 
   3  11   3       12.46        9.56      5.64 o 
   4  11   3        1.86        6.04      5.56 o 
   5  11   3        6.70        7.82      5.77 o 
  -2  12   3        8.45        6.07      7.92 o 
   1  12   3       12.23       11.53      9.63 o 
   2  12   3        0.41        8.71     14.52 o 
 -12   0   4        9.34        9.03      9.51 o 
 -11   0   4        3.75        8.89      8.50 o 
 -10   0   4        0.17        5.26      9.24 o 
  -9   0   4       17.13       16.51      6.39 o 
  -8   0   4       15.80       15.31      6.98 o 
  -7   0   4        1.35        1.66      2.37 o 
  -6   0   4       81.85       82.70      7.65 o 
  -5   0   4     2495.34     2533.11     46.99 o 
  -4   0   4     8667.42     8984.33    194.37 o 
  -3   0   4       18.63       10.29      3.17 o 
  -2   0   4      230.58      288.98      6.90 o 
  -1   0   4       60.88       56.86      3.27 o 
   0   0   4      677.70      620.25     12.65 o 
   1   0   4       88.83       91.63      5.53 o 
   2   0   4      871.19      892.19     16.20 o 
   3   0   4       29.48       37.40     13.71 o 
   4   0   4     1766.13     1807.27     33.77 o 
   5   0   4      859.50      916.15     19.76 o 
   6   0   4       27.25       27.07      7.52 o 
   7   0   4       48.73       50.57     16.01 o 
   8   0   4        0.25       -0.57      3.92 o 
   9   0   4       66.13       75.16      7.57 o 
  10   0   4        5.09        4.75      5.52 o 
  11   0   4       22.16        8.94      7.53 o 
  12   0   4        0.00        1.55      4.87 o 
 -12   1   4        7.34        3.66      6.48 o 
 -11   1   4        2.31        0.89      6.00 o 
 -10   1   4        8.32        6.58      9.27 o 
  -9   1   4        8.12        8.33      6.85 o 
  -8   1   4       32.40       24.30      8.63 o 
  -7   1   4      223.44      206.81     12.00 o 
  -6   1   4      224.48      232.86      8.98 o 
  -5   1   4      478.67      462.03     14.90 o 
  -4   1   4      126.97      131.74      5.33 o 
  -3   1   4     1565.68     1632.29     22.42 o 
  -2   1   4      149.89      153.74      5.05 o 
  -1   1   4       89.39       76.10      3.69 o 
   0   1   4       96.34       90.99      3.06 o 
   1   1   4     1052.29     1058.49     12.43 o 
   2   1   4      713.28      740.11      9.79 o 
   3   1   4      255.74      252.37      5.23 o 
   4   1   4       46.73       55.11      4.41 o 
   5   1   4      108.83      123.99      4.79 o 
   6   1   4      375.11      377.97      7.98 o 
   7   1   4       88.96       99.11      5.24 o 
   8   1   4       25.71       24.95      4.51 o 
   9   1   4        7.46        4.77      5.29 o 
  10   1   4       20.08       17.62      6.24 o 
  11   1   4       13.01        2.90      4.24 o 
  12   1   4        5.54        5.85      5.48 o 
 -12   2   4        2.57        9.39      9.18 o 
 -11   2   4       33.49       16.33      9.03 o 
 -10   2   4        5.53       11.07      7.09 o 
  -9   2   4        0.29       -0.50      4.23 o 
  -8   2   4      104.12       94.85      6.99 o 
  -7   2   4      441.69      400.57     11.01 o 
  -6   2   4       24.95       30.27      4.14 o 
  -5   2   4      122.87      133.07      4.31 o 
  -4   2   4      149.90      154.79      3.73 o 
  -3   2   4       65.77       57.64      5.80 o 
  -2   2   4      309.31      304.35      5.04 o 
  -1   2   4       66.31       65.61      2.46 o 
   0   2   4       17.69       13.41      2.38 o 
   1   2   4      256.59      273.09      4.53 o 
   2   2   4     1066.08     1091.48     11.91 o 
   3   2   4      152.12      184.10      4.16 o 
   4   2   4      103.41      127.63      6.42 o 
   5   2   4      150.37      154.01      6.16 o 
   6   2   4      209.96      209.91      7.42 o 
   7   2   4      134.95      144.32      7.66 o 
   8   2   4       10.60       12.66      4.30 o 
   9   2   4        2.52        0.53      4.23 o 
  10   2   4        7.66        8.47      4.51 o 
  11   2   4        1.42        0.38      4.09 o 
  12   2   4        2.79        3.61      5.94 o 
 -11   3   4        1.30        9.19      5.90 o 
 -10   3   4       70.98       86.05     15.43 o 
  -9   3   4        1.13        2.34      6.06 o 
  -8   3   4       98.41      113.29     13.08 o 
  -7   3   4       53.83       59.82      9.60 o 
  -6   3   4      235.24      237.95      9.29 o 
  -5   3   4      189.44      189.80      7.41 o 
  -4   3   4       60.72       62.68      4.66 o 
  -3   3   4       99.04       88.07      3.56 o 
  -2   3   4      347.93      345.25      7.55 o 
  -1   3   4     1076.15     1033.03     11.08 o 
   0   3   4      491.04      510.81      6.34 o 
   1   3   4       38.33       35.67      3.31 o 
   2   3   4     3864.97     4060.61     45.86 o 
   3   3   4      518.05      504.53      7.21 o 
   4   3   4        0.11        1.00      2.35 o 
   5   3   4      326.89      330.21      7.44 o 
   6   3   4       24.03       21.34      4.72 o 
   7   3   4      235.46      249.24      7.66 o 
   8   3   4      305.75      289.54      8.30 o 
   9   3   4        3.38        1.36      5.03 o 
  10   3   4       42.62       21.59      6.57 o 
  11   3   4       12.49        2.01      5.78 o 
 -11   4   4        0.76       -4.97      7.95 o 
 -10   4   4        2.30        6.30      7.38 o 
  -9   4   4       28.55       42.22     12.50 o 
  -8   4   4       73.97       75.67      6.45 o 
  -7   4   4      383.28      362.22     11.92 o 
  -6   4   4       14.84       17.23      5.25 o 
  -5   4   4      458.83      445.73      8.46 o 
  -4   4   4       48.42       58.43      2.63 o 
  -3   4   4        0.04        1.09      2.51 o 
  -2   4   4      327.17      316.70      8.08 o 
  -1   4   4      124.22      136.89      2.56 o 
   0   4   4      120.38      102.39      4.65 o 
   1   4   4      109.13      114.82      6.82 o 
   2   4   4     1666.75     1622.26     16.18 o 
   3   4   4       20.60       22.53      2.49 o 
   4   4   4      350.96      327.03      6.21 o 
   5   4   4        8.64        4.41      2.64 o 
   6   4   4       10.27        9.23      2.96 o 
   7   4   4      200.65      191.65      6.17 o 
   8   4   4        1.02        2.35      3.75 o 
   9   4   4        7.41        5.53      3.53 o 
  10   4   4       10.87       12.87      5.34 o 
  11   4   4       10.34       10.28      5.78 o 
 -11   5   4        7.18        5.03      7.75 o 
 -10   5   4        5.51        2.56      6.18 o 
  -9   5   4       50.89       49.59     10.13 o 
  -8   5   4       11.51       10.71      5.93 o 
  -7   5   4        0.03       -0.99      3.87 o 
  -6   5   4        0.52        1.05      3.85 o 
  -5   5   4        1.19       -0.36      2.65 o 
  -4   5   4        8.91       14.20      2.52 o 
  -3   5   4        1.66        0.72      1.90 o 
  -2   5   4      126.92      111.29     13.02 o 
  -1   5   4        2.24        7.94      4.73 o 
   0   5   4      126.27      130.45      7.79 o 
   1   5   4      327.14      352.54     11.33 o 
   2   5   4      164.40      160.41      9.41 o 
   3   5   4       52.41       59.55      3.66 o 
   4   5   4      263.60      242.82      5.14 o 
   5   5   4      103.76       91.00      3.77 o 
   6   5   4       20.98       23.10      3.65 o 
   7   5   4       15.48       13.12      3.51 o 
   8   5   4        1.33        1.91      4.77 o 
   9   5   4        2.78        3.23      3.98 o 
  10   5   4       25.79       28.65      5.93 o 
  11   5   4        0.38        0.23      4.21 o 
 -10   6   4        0.00        3.09      5.22 o 
  -9   6   4        4.03        9.23      6.90 o 
  -8   6   4       11.88       12.55      6.66 o 
  -7   6   4        5.16       11.82      4.14 o 
  -6   6   4       32.32       37.66      4.53 o 
  -5   6   4        0.01       -0.83      2.21 o 
  -4   6   4      387.44      361.60      6.38 o 
  -3   6   4       81.47       84.82      3.81 o 
  -2   6   4      309.78      311.21      5.03 o 
  -1   6   4      232.83      225.72      9.47 o 
   0   6   4      145.85      139.95      8.59 o 
   1   6   4        8.58        5.89      5.18 o 
   2   6   4      183.01      203.99     10.07 o 
   3   6   4      244.28      250.46      4.15 o 
   4   6   4       13.90       10.46      3.30 o 
   5   6   4        8.65       14.32      4.46 o 
   6   6   4       18.59       19.58      4.42 o 
   7   6   4       61.34       68.66      7.05 o 
   8   6   4       14.25       13.43      3.51 o 
   9   6   4       28.18       36.33      6.77 o 
  10   6   4        0.07        2.43      3.77 o 
  -9   7   4        2.37        8.35      4.74 o 
  -8   7   4      101.01       98.14      7.70 o 
  -7   7   4       42.96       47.60      4.11 o 
  -6   7   4       26.38       27.68      4.79 o 
  -5   7   4        0.10        2.64      2.45 o 
  -4   7   4        5.68        4.06      2.31 o 
  -3   7   4      187.82      182.70      5.71 o 
  -2   7   4      289.05      274.37      5.22 o 
  -1   7   4      562.93      531.00     14.76 o 
   0   7   4        9.28        9.49      5.60 o 
   1   7   4      499.87      483.93     14.64 o 
   2   7   4       77.50       90.65      8.11 o 
   3   7   4        5.92        7.60      5.24 o 
   4   7   4        1.13       -0.09      1.88 o 
   5   7   4       17.97       13.22      3.38 o 
   6   7   4       34.25       45.88      5.56 o 
   7   7   4       10.29        7.91      4.53 o 
   8   7   4      125.25      110.04      6.85 o 
   9   7   4        8.50       13.14      5.35 o 
  -9   8   4        2.83       10.85     11.31 o 
  -8   8   4        1.23        0.62      3.55 o 
  -7   8   4        1.43        3.78      3.37 o 
  -6   8   4       42.04       47.58      9.61 o 
  -5   8   4        8.91       20.38      6.01 o 
  -4   8   4       14.06       11.07      3.09 o 
  -3   8   4       74.51       69.81      8.84 o 
  -2   8   4      149.71      141.03      9.17 o 
  -1   8   4       18.11       18.61      5.24 o 
   0   8   4        3.69        3.93      4.79 o 
   1   8   4        0.45        2.74      4.62 o 
   2   8   4        0.10       -0.14      4.71 o 
   3   8   4        0.66        2.15      5.63 o 
   4   8   4       95.09       90.21      4.52 o 
   5   8   4        2.30        1.14      2.31 o 
   6   8   4        7.72        3.70      3.13 o 
   7   8   4        1.48       -1.23      2.84 o 
   8   8   4        3.24       10.19      6.02 o 
   9   8   4        5.12        4.59      7.10 o 
  -8   9   4        1.48        2.10      4.44 o 
  -7   9   4        0.23        1.53      3.22 o 
  -6   9   4       27.72       29.95      4.45 o 
  -5   9   4       30.78       44.29      3.81 o 
  -4   9   4       12.61       20.77      5.36 o 
  -3   9   4       64.34       65.49      3.98 o 
  -2   9   4        0.27        6.31      7.27 o 
  -1   9   4       42.16       36.67     11.98 o 
   0   9   4        3.33        5.71      4.96 o 
   1   9   4      202.80      205.23      9.60 o 
   2   9   4      103.29      117.35     21.94 o 
   3   9   4       20.05       21.46      7.33 o 
   4   9   4        1.03       -1.33      5.19 o 
   5   9   4       14.93       19.80      7.96 o 
   6   9   4       19.78       13.21      6.54 o 
   7   9   4        2.55        8.11      6.77 o 
   8   9   4        0.95      -11.35     11.61 o 
  -6  10   4       10.16       17.62      9.46 o 
  -5  10   4       25.41       38.31      5.58 o 
  -4  10   4       14.91       16.61      4.23 o 
  -3  10   4       19.48       13.56      4.35 o 
  -2  10   4       92.94      108.17      9.37 o 
  -1  10   4        5.76       10.71      8.19 o 
   0  10   4       39.51       47.63     11.92 o 
   1  10   4        0.45        2.06      5.88 o 
   2  10   4      154.64      152.25      7.93 o 
   3  10   4       13.97       29.96     10.42 o 
   4  10   4       57.38       75.44     10.50 o 
   5  10   4       49.59       60.35      9.19 o 
   6  10   4        4.05        6.33      7.26 o 
  -4  11   4       21.49       10.23      6.48 o 
  -3  11   4        2.76        2.78      6.08 o 
  -2  11   4       47.63       68.86     18.48 o 
  -1  11   4        1.59        1.64      6.47 o 
   0  11   4        6.56        4.11      7.36 o 
   1  11   4       80.68       85.98      8.83 o 
   2  11   4        0.44        4.85      6.87 o 
   3  11   4        2.37       -1.19      6.18 o 
   4  11   4       15.88        8.16      7.84 o 
 -11   1   5       29.28       18.10     14.77 o 
 -10   1   5        0.22        1.36      3.20 o 
  -9   1   5       23.22       23.02      6.15 o 
  -8   1   5       22.08       19.44      6.54 o 
  -7   1   5       86.89       88.70      4.89 o 
  -6   1   5      364.96      349.19      7.07 o 
  -5   1   5       75.46       78.83      4.98 o 
  -4   1   5       52.55       43.93      4.45 o 
  -3   1   5       89.47       87.16      3.10 o 
  -2   1   5      311.46      299.63      5.04 o 
  -1   1   5      170.32      169.26      3.84 o 
   0   1   5      665.76      654.68      7.77 o 
   1   1   5      535.69      573.12      7.90 o 
   2   1   5      195.38      183.38      5.00 o 
   3   1   5        2.32        4.05      3.55 o 
   4   1   5      122.70      132.42      5.59 o 
   5   1   5      107.50       97.67      6.12 o 
   6   1   5      372.82      351.09     11.62 o 
   7   1   5      155.68      138.96      7.24 o 
   8   1   5       36.67       37.17      5.95 o 
   9   1   5        0.45       -1.63      4.90 o 
  10   1   5        1.07        3.56      4.04 o 
  11   1   5       34.25       39.95      9.15 o 
 -11   2   5        0.00        5.95      6.65 o 
 -10   2   5       19.51       17.54      4.26 o 
  -9   2   5        9.63       10.15      4.42 o 
  -8   2   5       99.07       93.83      5.99 o 
  -7   2   5        7.16        4.84      2.68 o 
  -6   2   5      551.79      537.21     11.24 o 
  -5   2   5      443.65      431.25     13.38 o 
  -4   2   5       36.49       41.22      3.97 o 
  -3   2   5      120.99      109.56      5.10 o 
  -2   2   5       57.85       58.56      3.43 o 
  -1   2   5      512.51      500.24      8.36 o 
   0   2   5        3.38        3.72      2.57 o 
   1   2   5     1341.66     1326.41     14.96 o 
   2   2   5      141.40      134.36      4.11 o 
   3   2   5      251.22      259.23      6.55 o 
   4   2   5      156.37      177.35      6.84 o 
   5   2   5      211.21      216.12      9.50 o 
   6   2   5      300.01      270.31      8.95 o 
   7   2   5        9.66        4.69      4.24 o 
   8   2   5       15.75       23.69      6.08 o 
   9   2   5       18.01       26.57      6.31 o 
  10   2   5       25.87       37.80      8.64 o 
  11   2   5        2.76       11.26      6.53 o 
 -11   3   5        0.20        1.18      4.48 o 
 -10   3   5       27.72       27.79      4.29 o 
  -9   3   5        7.31       15.56      6.47 o 
  -8   3   5        1.69        0.92      3.77 o 
  -7   3   5        3.79        1.97      3.62 o 
  -6   3   5       55.61       55.71      4.07 o 
  -5   3   5       29.60       38.17      4.92 o 
  -4   3   5        0.02        2.24      2.60 o 
  -3   3   5       81.23       78.93      3.35 o 
  -2   3   5      166.61      176.21      4.79 o 
  -1   3   5       34.74       39.33      2.91 o 
   0   3   5       20.45       28.46      2.72 o 
   1   3   5      113.01      108.26      3.74 o 
   2   3   5        0.71       -0.39      1.89 o 
   3   3   5      322.97      335.67      7.45 o 
   4   3   5      333.81      326.26      7.49 o 
   5   3   5       16.48       27.17      3.82 o 
   6   3   5       28.90       23.05      5.29 o 
   7   3   5       74.02       60.73      4.90 o 
   8   3   5       25.47       18.02      4.99 o 
   9   3   5        8.53        6.66      4.68 o 
  10   3   5       10.16        6.79      5.76 o 
  11   3   5        0.88        5.08      5.68 o 
 -11   4   5        9.70        9.03      4.63 o 
 -10   4   5        6.77        5.35      4.22 o 
  -9   4   5        4.97        4.53      4.05 o 
  -8   4   5       19.07       16.83      4.12 o 
  -7   4   5       24.10       32.94      6.32 o 
  -6   4   5        4.52        9.95      4.16 o 
  -5   4   5      636.98      584.50      8.86 o 
  -4   4   5       57.51       66.17      4.47 o 
  -3   4   5       41.83       37.79      3.41 o 
  -2   4   5       37.45       34.94      4.18 o 
  -1   4   5      203.80      191.72      7.20 o 
   0   4   5       10.91       12.53      3.70 o 
   1   4   5      583.13      597.67     16.00 o 
   2   4   5        0.16        1.47      1.67 o 
   3   4   5        1.80        1.36      2.32 o 
   4   4   5      168.17      173.33      6.47 o 
   5   4   5        8.84        7.75      3.67 o 
   6   4   5        1.23        2.05      3.11 o 
   7   4   5       30.75       30.15      4.80 o 
   8   4   5       20.09       28.82      5.37 o 
   9   4   5        0.00        2.39      5.08 o 
  10   4   5        9.31        3.98      3.96 o 
  11   4   5        2.70        4.44      6.16 o 
 -10   5   5        6.56        5.55      3.82 o 
  -9   5   5       29.12       28.97      4.25 o 
  -8   5   5        9.57        3.88      3.15 o 
  -7   5   5      105.76      109.65      4.66 o 
  -6   5   5       94.80       99.38      4.24 o 
  -5   5   5        0.51        4.36      2.81 o 
  -4   5   5      452.78      445.97     12.96 o 
  -3   5   5      363.96      346.30      8.39 o 
  -2   5   5       14.99       13.00      3.28 o 
  -1   5   5       44.07       52.64      9.23 o 
   0   5   5      909.44      870.83     19.68 o 
   1   5   5      145.99      154.11      5.75 o 
   2   5   5      366.84      336.33      8.93 o 
   3   5   5        8.28        9.77      2.58 o 
   4   5   5        1.96        1.00      2.29 o 
   5   5   5      262.91      278.32      6.08 o 
   6   5   5      259.93      253.18      7.62 o 
   7   5   5        8.67        7.35      4.83 o 
   8   5   5        4.43        3.20      3.91 o 
   9   5   5       26.14       39.15      4.56 o 
  10   5   5       14.72       11.60      4.44 o 
 -10   6   5       23.72       11.21      4.19 o 
  -9   6   5        0.36        3.02      3.47 o 
  -8   6   5        3.69        1.24      3.27 o 
  -7   6   5       21.11       28.07      4.54 o 
  -6   6   5      167.36      168.88      5.28 o 
  -5   6   5      158.32      185.22     14.26 o 
  -4   6   5        2.92        3.03      1.87 o 
  -3   6   5        3.41        3.16      3.11 o 
  -2   6   5        0.07        0.12      1.09 o 
  -1   6   5       86.65      106.20     10.60 o 
   0   6   5       28.55       37.21      5.84 o 
   1   6   5      116.87      115.23     10.11 o 
   2   6   5      122.17      108.41      6.29 o 
   3   6   5      389.21      352.57     15.28 o 
   4   6   5      174.00      154.39      4.90 o 
   5   6   5      134.76      144.76      6.02 o 
   6   6   5        2.44        5.17      3.06 o 
   7   6   5       68.40       74.02      8.85 o 
   8   6   5        8.13        4.23      4.57 o 
   9   6   5        2.15        1.92      5.31 o 
  10   6   5       16.87       18.16      7.10 o 
  -9   7   5        6.29        9.43      4.88 o 
  -8   7   5       11.91       20.25      8.61 o 
  -7   7   5        3.64        2.12      4.66 o 
  -6   7   5        6.05        5.87      3.30 o 
  -5   7   5       47.11       46.70      5.86 o 
  -4   7   5       29.80       29.73      2.44 o 
  -3   7   5       50.76       49.92      4.80 o 
  -2   7   5       52.90       53.04      8.59 o 
  -1   7   5       17.12       12.78      6.39 o 
   0   7   5      239.74      227.27     10.89 o 
   1   7   5      203.00      218.73      8.52 o 
   2   7   5       84.96       96.11     11.44 o 
   3   7   5       15.64        9.64      6.93 o 
   4   7   5       46.62       55.27      6.36 o 
   5   7   5        0.25        3.20      3.31 o 
   6   7   5        0.25        1.29      3.92 o 
   7   7   5       46.47       55.34      6.83 o 
   8   7   5        2.09        9.01      5.45 o 
   9   7   5        0.04       -0.42      6.29 o 
  -8   8   5       28.16       29.12      7.74 o 
  -7   8   5       70.93       81.82      6.91 o 
  -6   8   5        0.02        0.00      2.64 o 
  -5   8   5        3.81        1.30      2.09 o 
  -4   8   5      187.63      190.18      6.32 o 
  -3   8   5      217.72      193.17      4.87 o 
  -2   8   5        2.51        3.43      9.71 o 
  -1   8   5       51.78       55.40      6.75 o 
   0   8   5        1.04       -1.18      4.91 o 
   1   8   5      259.02      256.06     12.39 o 
   2   8   5       95.74      111.74      9.91 o 
   3   8   5        0.80        4.24      4.88 o 
   4   8   5        0.06       -0.84      4.65 o 
   5   8   5      121.21      122.04      9.34 o 
   6   8   5       80.27       93.43     10.41 o 
   7   8   5        8.93        7.10      4.98 o 
   8   8   5        0.10        6.48      6.72 o 
  -7   9   5        4.39        8.64      4.75 o 
  -6   9   5        0.26        1.43      4.32 o 
  -5   9   5       41.88       54.89      6.71 o 
  -4   9   5        0.13       -0.59      3.74 o 
  -3   9   5      103.73      103.03     26.13 o 
  -2   9   5      108.96       97.76     11.15 o 
  -1   9   5        0.02       -1.58     14.78 o 
   0   9   5      205.39      184.65     10.44 o 
   1   9   5        9.34       16.73      5.47 o 
   2   9   5        2.09        1.53      4.69 o 
   3   9   5       15.25        9.91      7.44 o 
   4   9   5      104.45      105.86     10.21 o 
   5   9   5        4.40        8.81      6.40 o 
   6   9   5       14.49       12.19      7.97 o 
   7   9   5       25.29       21.32      9.22 o 
  -6  10   5        1.19        7.39      8.45 o 
  -5  10   5      116.26      120.99     10.04 o 
  -4  10   5       25.71       23.73     11.19 o 
  -3  10   5       33.15       41.02      7.24 o 
  -2  10   5        0.03       -3.87      6.39 o 
  -1  10   5       11.58        9.47      8.11 o 
   0  10   5        2.44        4.13      6.93 o 
   1  10   5        6.56        5.69      8.01 o 
   2  10   5        0.10       -1.02      6.53 o 
   3  10   5        1.74        0.22      8.34 o 
   4  10   5        8.31       13.28      8.18 o 
   5  10   5        0.00        7.10      6.49 o 
   6  10   5        0.00       18.74     12.41 o 
  -3  11   5        4.45       -3.52      8.03 o 
  -2  11   5        4.29       32.21     28.77 o 
  -1  11   5        2.39        1.64      6.58 o 
   0  11   5       78.21      101.59      8.74 o 
   1  11   5        0.64       -5.35      5.35 o 
   2  11   5        7.80        5.30      6.58 o 
   3  11   5        0.22        1.35      5.88 o 
 -11   0   6        0.07      -19.80     20.85 o 
 -10   0   6        3.14        8.45     10.03 o 
  -9   0   6       17.60       12.93      9.50 o 
  -8   0   6       97.25       81.99      7.92 o 
  -7   0   6      485.79      497.81     11.22 o 
  -6   0   6     1087.26     1090.06     41.70 o 
  -5   0   6        3.80        3.75      3.30 o 
  -4   0   6        0.57        2.28      3.34 o 
  -3   0   6       66.23       69.65      6.16 o 
  -2   0   6      510.92      494.16     11.48 o 
  -1   0   6      223.91      230.18      7.54 o 
   0   0   6      340.03      345.88     10.04 o 
   1   0   6      475.65      488.09     10.90 o 
   2   0   6      527.65      565.87     14.87 o 
   3   0   6      944.80      954.15     25.76 o 
   4   0   6       56.55       78.27      6.79 o 
   5   0   6       10.62        6.92      4.78 o 
   6   0   6        9.39       11.68      8.22 o 
   7   0   6      118.23      108.86     11.35 o 
   8   0   6       81.06       86.81     11.17 o 
   9   0   6       26.27       31.83      6.72 o 
  10   0   6        1.33       16.28     12.92 o 
  11   0   6       34.62       39.19     10.48 o 
 -11   1   6        4.89        8.93      9.95 o 
 -10   1   6        8.94        2.35     11.35 o 
  -9   1   6       26.05       17.78      3.77 o 
  -8   1   6      166.62      161.59      6.36 o 
  -7   1   6       62.13       67.97      5.22 o 
  -6   1   6        3.19        0.30      2.97 o 
  -5   1   6      135.62      147.30     11.20 o 
  -4   1   6        0.19        2.27      3.23 o 
  -3   1   6      348.17      351.75      5.29 o 
  -2   1   6      603.95      609.23      8.54 o 
  -1   1   6        1.40        2.91      1.91 o 
   0   1   6       33.10       42.58      2.78 o 
   1   1   6      869.97      904.62     11.69 o 
   2   1   6       10.12       12.11      3.37 o 
   3   1   6       27.99       34.84      4.92 o 
   4   1   6       28.06       35.99      5.39 o 
   5   1   6        5.86        9.12      5.01 o 
   6   1   6      132.57      133.90     11.13 o 
   7   1   6       17.16       28.93      4.70 o 
   8   1   6        0.98        0.28      3.06 o 
   9   1   6        0.43       -1.65      4.04 o 
  10   1   6       34.22       39.70      6.57 o 
  11   1   6        4.73       -4.41      6.02 o 
 -11   2   6       10.05       13.55      9.92 o 
 -10   2   6        0.12       -1.51      7.79 o 
  -9   2   6       20.16       18.56      3.27 o 
  -8   2   6       11.61        9.51      4.24 o 
  -7   2   6        0.35       -4.22      4.22 o 
  -6   2   6       48.88       58.84      6.22 o 
  -5   2   6       48.69       63.64      6.03 o 
  -4   2   6        1.64        4.35      3.65 o 
  -3   2   6       67.88       68.86      3.62 o 
  -2   2   6      209.84      198.35      6.32 o 
  -1   2   6        1.26       -1.82      2.23 o 
   0   2   6      170.51      170.87      5.22 o 
   1   2   6       46.92       49.20      3.29 o 
   2   2   6      150.63      176.05      4.33 o 
   3   2   6        7.98        6.99      4.18 o 
   4   2   6      432.74      445.80      9.07 o 
   5   2   6       72.39       80.79      5.88 o 
   6   2   6        6.18        9.22      3.70 o 
   7   2   6        0.61       -2.54      3.22 o 
   8   2   6        0.97        4.29      5.05 o 
   9   2   6        3.23        8.53      5.02 o 
  10   2   6        1.03       11.30      6.43 o 
  11   2   6        0.98       -1.46      5.10 o 
 -11   3   6        0.38       -8.40      8.97 o 
 -10   3   6       15.61       13.53      6.61 o 
  -9   3   6        1.25       -1.92      3.25 o 
  -8   3   6       21.31       27.74      6.79 o 
  -7   3   6      233.08      221.72      8.77 o 
  -6   3   6      296.67      281.68      7.09 o 
  -5   3   6        9.08       14.94      6.71 o 
  -4   3   6      137.56      131.54      4.88 o 
  -3   3   6       39.90       33.09      2.31 o 
  -2   3   6        6.07        7.65      2.23 o 
  -1   3   6      858.57      835.64      9.67 o 
   0   3   6      231.81      235.13      5.35 o 
   1   3   6        3.27        1.56      2.01 o 
   2   3   6      151.21      158.35      4.48 o 
   3   3   6      739.24      749.23     13.00 o 
   4   3   6        0.20        0.34      3.26 o 
   5   3   6      672.31      649.38     14.40 o 
   6   3   6       20.62       13.64      4.92 o 
   7   3   6      123.72      121.93      7.55 o 
   8   3   6       17.34       16.55      4.40 o 
   9   3   6        8.31        6.21      6.35 o 
  10   3   6       18.31       25.91      6.11 o 
  11   3   6        0.22       -5.13      5.13 o 
 -10   4   6        0.45       -2.88      4.55 o 
  -9   4   6       45.03       45.14     10.85 o 
  -8   4   6        3.49        4.33      3.65 o 
  -7   4   6      208.85      207.97     12.08 o 
  -6   4   6        0.77        4.82      4.23 o 
  -5   4   6        8.70       19.43      8.62 o 
  -4   4   6       54.12       54.99      2.63 o 
  -3   4   6       36.27       31.60      7.79 o 
  -2   4   6      256.46      253.93      5.42 o 
  -1   4   6      103.30       99.31      2.92 o 
   0   4   6      289.08      273.28      7.57 o 
   1   4   6       42.14       42.61      3.21 o 
   2   4   6      125.52      113.68      4.83 o 
   3   4   6       42.40       48.40      3.52 o 
   4   4   6      134.81      132.48      4.70 o 
   5   4   6      193.77      187.66      6.45 o 
   6   4   6        6.38        9.52      4.20 o 
   7   4   6        0.44        1.23      3.03 o 
   8   4   6       26.56       26.01      7.72 o 
   9   4   6       22.94       12.20      4.24 o 
  10   4   6        3.01        1.23      4.17 o 
 -10   5   6        0.12        4.21      4.91 o 
  -9   5   6        0.01        5.91      4.24 o 
  -8   5   6        3.32        6.81      3.49 o 
  -7   5   6        3.06        2.03      3.66 o 
  -6   5   6       12.26        7.27      4.15 o 
  -5   5   6        0.07        0.25      3.01 o 
  -4   5   6      152.01      161.15      6.33 o 
  -3   5   6       97.25       79.96      4.21 o 
  -2   5   6      195.71      195.53      4.37 o 
  -1   5   6      119.80      136.54     12.15 o 
   0   5   6       74.52       80.20      7.95 o 
   1   5   6       65.34       75.58      6.62 o 
   2   5   6      172.07      166.69      8.19 o 
   3   5   6      136.04      117.75      4.70 o 
   4   5   6       66.25       72.64      4.60 o 
   5   5   6       20.67       22.36      3.24 o 
   6   5   6       15.46       14.27      4.14 o 
   7   5   6       19.31       17.37      4.60 o 
   8   5   6        7.45        8.72      3.32 o 
   9   5   6        0.34        6.53      4.12 o 
  10   5   6        0.00        0.85      4.05 o 
  -9   6   6        0.02       11.51      8.24 o 
  -8   6   6       23.56       15.69      6.58 o 
  -7   6   6        3.90        4.21      3.54 o 
  -6   6   6       84.07       87.70      9.98 o 
  -5   6   6      139.88      154.02      7.62 o 
  -4   6   6        6.57        7.48      4.24 o 
  -3   6   6       23.98       24.95      5.82 o 
  -2   6   6      249.84      259.72     14.78 o 
  -1   6   6        2.83        5.22      5.16 o 
   0   6   6      125.47      127.08      9.43 o 
   1   6   6       18.54       21.83      9.69 o 
   2   6   6        0.89        4.06      6.86 o 
   3   6   6       66.75       88.09      9.35 o 
   4   6   6      167.02      146.97      6.27 o 
   5   6   6        0.04        0.58      2.18 o 
   6   6   6        0.12        3.82      3.03 o 
   7   6   6       37.28       42.59      6.87 o 
   8   6   6        0.54        4.61      3.33 o 
   9   6   6       30.06       40.38      5.70 o 
  -8   7   6        0.31        3.28      3.49 o 
  -7   7   6        4.01        3.24      3.04 o 
  -6   7   6       14.75        4.77      2.99 o 
  -5   7   6       14.60       18.71      3.25 o 
  -4   7   6      106.06      104.94      6.02 o 
  -3   7   6      171.37      161.70      6.35 o 
  -2   7   6       23.41       23.36      6.61 o 
  -1   7   6      491.49      473.63     18.67 o 
   0   7   6       10.44       -0.49      7.65 o 
   1   7   6        0.64       -1.05      4.50 o 
   2   7   6        0.98       -3.16      4.79 o 
   3   7   6       38.18       36.07      7.09 o 
   4   7   6        9.97       10.00      5.04 o 
   5   7   6       76.68       62.58      4.15 o 
   6   7   6       41.88       45.53      5.61 o 
   7   7   6        1.20       -0.33      5.91 o 
   8   7   6       64.94       90.16     12.73 o 
  -8   8   6        3.66        6.33      4.55 o 
  -7   8   6        0.48        2.25      2.91 o 
  -6   8   6       12.22        9.65      5.00 o 
  -5   8   6       50.48       50.83      4.78 o 
  -4   8   6       28.90       41.96      3.77 o 
  -3   8   6        3.68        5.94      6.16 o 
  -2   8   6        8.07        4.90      6.06 o 
  -1   8   6       13.96       19.08      6.39 o 
   0   8   6        1.71        0.99      4.69 o 
   1   8   6       35.42       37.50      8.46 o 
   2   8   6       24.39       13.04      8.87 o 
   3   8   6        2.57        8.28      9.51 o 
   4   8   6        0.44        1.65      7.50 o 
   5   8   6        1.52        9.14      6.95 o 
   6   8   6       11.80        9.95      5.56 o 
   7   8   6        0.04       -1.24      5.19 o 
   8   8   6        0.00        3.96     12.41 o 
  -6   9   6        6.73        4.14      5.97 o 
  -5   9   6       15.84        7.04      7.19 o 
  -4   9   6        5.35       -2.12      4.92 o 
  -3   9   6        0.33        0.44      6.86 o 
  -2   9   6       14.24       13.78      8.66 o 
  -1   9   6       72.72       85.78     22.44 o 
   0   9   6       72.53       64.70      8.37 o 
   1   9   6       14.12        6.88      5.41 o 
   2   9   6        1.58        2.94      5.80 o 
   3   9   6       23.78       24.31      7.26 o 
   4   9   6       14.35       16.31      7.06 o 
   5   9   6        2.40        1.09      7.85 o 
   6   9   6        0.00       -7.22      7.27 o 
  -5  10   6       20.39       10.54     12.76 o 
  -4  10   6       30.24       10.33      8.58 o 
  -3  10   6        0.37       -3.00     11.45 o 
  -2  10   6       24.59       31.24     10.18 o 
  -1  10   6        6.79        4.75      8.72 o 
   0  10   6       54.17       91.26     12.29 o 
   1  10   6        6.11        1.81      8.55 o 
   2  10   6       95.88       67.39     15.82 o 
   3  10   6       24.88       24.57      8.69 o 
   4  10   6        0.02        0.13      6.21 o 
   5  10   6        0.03        6.86      7.44 o 
  -2  11   6       13.28        9.50     10.56 o 
  -1  11   6        5.24        8.40      9.64 o 
   0  11   6       11.86        8.82      7.93 o 
   1  11   6       33.73       32.79      9.42 o 
   2  11   6        0.06      -10.29     11.61 o 
 -10   1   7        4.75        7.23      8.83 o 
  -9   1   7       58.93       73.37     10.91 o 
  -8   1   7       56.46       49.74      4.91 o 
  -7   1   7       45.31       54.72      6.99 o 
  -6   1   7        1.17        1.95      3.27 o 
  -5   1   7       26.19       36.99      4.16 o 
  -4   1   7       84.14       79.80      7.27 o 
  -3   1   7      162.11      178.05      4.40 o 
  -2   1   7      116.52      116.47      4.16 o 
  -1   1   7       85.75       93.12      4.44 o 
   0   1   7      191.16      189.79      5.71 o 
   1   1   7        0.00        1.30      2.71 o 
   2   1   7      210.88      213.91      5.52 o 
   3   1   7        0.92        2.10      2.58 o 
   4   1   7      207.65      195.34      6.85 o 
   5   1   7      110.98      105.15      5.70 o 
   6   1   7       17.98       22.48      3.93 o 
   7   1   7        7.98       11.95      4.28 o 
   8   1   7       17.07       17.65      4.12 o 
   9   1   7       21.72       23.49      5.18 o 
  10   1   7        0.85        7.50      5.73 o 
 -10   2   7       20.77       19.51      9.61 o 
  -9   2   7       18.10       31.56     19.57 o 
  -8   2   7      116.65      131.49     12.01 o 
  -7   2   7       49.32       53.73      7.73 o 
  -6   2   7        5.42        7.78      3.10 o 
  -5   2   7       59.96       76.57      4.85 o 
  -4   2   7       13.44       16.92      2.33 o 
  -3   2   7      214.76      218.43      6.66 o 
  -2   2   7      139.27      146.49      3.92 o 
  -1   2   7      115.06      112.36      5.02 o 
   0   2   7       40.41       48.20      3.48 o 
   1   2   7      165.95      167.11      4.13 o 
   2   2   7       67.80       77.98      4.95 o 
   3   2   7      407.38      388.12     10.03 o 
   4   2   7      193.17      180.00      6.46 o 
   5   2   7        2.17        4.28      3.01 o 
   6   2   7        7.05       11.16      4.56 o 
   7   2   7       87.03       91.95      6.65 o 
   8   2   7        7.95       12.55      6.70 o 
   9   2   7        1.93       14.75      6.51 o 
  10   2   7       14.36       27.63      5.21 o 
 -10   3   7        2.59       -4.42      5.82 o 
  -9   3   7       12.35       12.55      3.75 o 
  -8   3   7        3.76        1.59      4.50 o 
  -7   3   7        1.68       -0.89      3.39 o 
  -6   3   7        9.84        6.00      4.53 o 
  -5   3   7      132.86      134.50      7.15 o 
  -4   3   7       14.07       16.99      2.26 o 
  -3   3   7      113.98      105.85      4.34 o 
  -2   3   7        4.52        5.18      2.80 o 
  -1   3   7       52.91       59.27      3.32 o 
   0   3   7      107.39      113.45      5.08 o 
   1   3   7        0.52       -2.00      2.51 o 
   2   3   7       26.19       35.49      3.91 o 
   3   3   7        1.08       -0.13      2.80 o 
   4   3   7      118.74       99.48      6.39 o 
   5   3   7        5.00        4.40      3.12 o 
   6   3   7       51.69       50.89      4.49 o 
   7   3   7        0.14        4.14      5.37 o 
   8   3   7       10.20       11.10      4.70 o 
   9   3   7        5.42        1.76      5.82 o 
  10   3   7        3.63        8.30      5.18 o 
 -10   4   7        2.91        8.13      5.71 o 
  -9   4   7        0.46       -1.12      5.85 o 
  -8   4   7       31.50       37.61      5.54 o 
  -7   4   7       13.99       14.73      6.18 o 
  -6   4   7        0.39        1.20      2.92 o 
  -5   4   7        0.69        2.16      3.90 o 
  -4   4   7       39.77       42.58      2.39 o 
  -3   4   7      151.84      153.87      4.80 o 
  -2   4   7       14.73       16.65      3.83 o 
  -1   4   7       49.03       46.37      2.97 o 
   0   4   7       19.84       19.39      3.62 o 
   1   4   7       34.17       35.14      4.59 o 
   2   4   7       79.69       81.03      3.11 o 
   3   4   7       85.50       84.51      3.89 o 
   4   4   7       61.13       51.62      5.69 o 
   5   4   7       12.88       12.45      2.99 o 
   6   4   7      134.45      142.67      5.54 o 
   7   4   7       37.96       47.36      6.72 o 
   8   4   7        2.84        6.68      3.80 o 
   9   4   7        0.01       -0.94      4.59 o 
  10   4   7        3.77        7.47      4.48 o 
  -9   5   7       47.49       57.24      5.98 o 
  -8   5   7       21.22       21.99      5.42 o 
  -7   5   7       51.09       57.46      9.41 o 
  -6   5   7        0.22        3.48      4.85 o 
  -5   5   7        0.14        1.70      3.69 o 
  -4   5   7      192.77      183.08      3.72 o 
  -3   5   7      380.66      365.98      7.39 o 
  -2   5   7       95.62       97.54      5.30 o 
  -1   5   7       20.50       19.15      2.36 o 
   0   5   7      105.78      110.63      5.90 o 
   1   5   7       49.92       56.88      5.45 o 
   2   5   7      247.67      245.12     11.02 o 
   3   5   7       56.58       48.24     11.96 o 
   4   5   7        3.97        2.29      2.86 o 
   5   5   7       83.80       80.55      7.92 o 
   6   5   7       40.23       40.14      4.56 o 
   7   5   7       59.70       73.00      7.35 o 
   8   5   7        2.75       -1.16      3.92 o 
   9   5   7        2.56        5.04      3.93 o 
  -9   6   7        7.76       12.66      6.86 o 
  -8   6   7       51.69       63.31      9.14 o 
  -7   6   7        1.18        1.98      3.93 o 
  -6   6   7        2.28        2.88      4.06 o 
  -5   6   7       19.06       30.77      4.97 o 
  -4   6   7        8.48        9.01      1.69 o 
  -3   6   7       46.29       53.39      6.35 o 
  -2   6   7      107.78      120.71     12.54 o 
  -1   6   7        1.63       -0.70      4.96 o 
   0   6   7       50.60       66.68     11.43 o 
   1   6   7      229.10      221.13     12.19 o 
   2   6   7       86.07       84.83      7.50 o 
   3   6   7       12.41       16.42      4.84 o 
   4   6   7        6.13        5.33      5.66 o 
   5   6   7       25.30       25.12      2.61 o 
   6   6   7       16.57        9.97      2.73 o 
   7   6   7       25.52       29.03      9.79 o 
   8   6   7        8.26        7.23      3.70 o 
   9   6   7        1.05        1.69      5.60 o 
  -8   7   7        1.23        1.82      5.15 o 
  -7   7   7        0.02        3.96      4.68 o 
  -6   7   7        7.55       12.45      4.45 o 
  -5   7   7        0.44       -1.83      3.68 o 
  -4   7   7        0.87       -0.66      2.78 o 
  -3   7   7        6.02       -3.43     13.46 o 
  -2   7   7      158.68      150.92     20.46 o 
  -1   7   7       94.89       99.16      9.91 o 
   0   7   7       42.58       33.84      7.15 o 
   1   7   7       27.31       30.02      7.30 o 
   2   7   7        1.78        0.08      5.43 o 
   3   7   7       50.04       56.09      7.96 o 
   4   7   7       49.26       32.94     10.10 o 
   5   7   7        2.78        8.21      5.99 o 
   6   7   7        9.59       11.32      5.81 o 
   7   7   7        1.99        7.63      8.69 o 
   8   7   7        1.19       -4.70      7.70 o 
  -7   8   7       10.28        8.09      8.50 o 
  -6   8   7       74.22       76.71      9.06 o 
  -5   8   7       25.80       43.68      8.49 o 
  -4   8   7        1.88        2.71     10.56 o 
  -3   8   7       65.20       75.31      8.84 o 
  -2   8   7       10.42       11.71      6.90 o 
  -1   8   7       49.44       61.20      8.18 o 
   0   8   7       67.66       78.03      8.30 o 
   1   8   7       35.62       35.49      8.79 o 
   2   8   7       16.82       10.01      7.62 o 
   3   8   7       88.63       91.92     10.64 o 
   4   8   7       36.84       60.65     17.03 o 
   5   8   7        5.49       23.84     12.67 o 
   6   8   7        2.95        2.99      5.62 o 
   7   8   7        2.62       15.59      8.03 o 
  -5   9   7       91.80       95.50     10.40 o 
  -4   9   7        0.60       -4.75      9.77 o 
  -3   9   7        0.36        4.71      6.71 o 
  -2   9   7      119.89      112.24     13.03 o 
  -1   9   7        0.00      -10.82     10.82 o 
   0   9   7        0.27       -1.06      9.24 o 
   1   9   7        0.31        3.30      8.90 o 
   2   9   7       25.31       28.42      9.44 o 
   3   9   7        0.02        0.10      6.25 o 
   4   9   7       67.03       63.90      9.67 o 
   5   9   7        0.01        4.54      6.37 o 
  -3  10   7        3.53        3.78      8.76 o 
  -2  10   7        5.23        0.00     11.61 o 
  -1  10   7        0.86        1.32      9.77 o 
   0  10   7        0.58       15.18      9.63 o 
   1  10   7        0.16       -0.94      6.58 o 
   2  10   7        5.21        0.62      5.61 o 
   3  10   7        0.05        5.20      6.88 o 
 -10   0   8       22.15      103.73     24.02 o 
  -9   0   8       93.08      101.35     22.44 o 
  -8   0   8      124.37      122.21     20.85 o 
  -7   0   8        4.26        5.60      9.63 o 
  -6   0   8       22.88       28.23      9.98 o 
  -5   0   8      125.31      150.86     12.67 o 
  -4   0   8       54.33       65.54      6.77 o 
  -3   0   8       79.92       84.74      7.67 o 
  -2   0   8       76.76       68.09      6.41 o 
  -1   0   8      185.79      186.94      8.84 o 
   0   0   8      279.45      292.93     11.42 o 
   1   0   8      178.63      180.18     10.10 o 
   2   0   8      153.08      152.85      8.45 o 
   3   0   8        0.53       -4.87      4.87 o 
   4   0   8        2.43       -0.87      3.45 o 
   5   0   8       21.08       21.68      8.06 o 
   6   0   8       68.48       76.22      8.66 o 
   7   0   8       34.48       32.18      9.27 o 
   8   0   8       13.08       13.02      8.19 o 
   9   0   8       28.57       27.17      7.21 o 
  10   0   8        9.49       35.38      6.87 o 
 -10   1   8       15.62       13.32      9.67 o 
  -9   1   8       33.44       41.32      9.73 o 
  -8   1   8       12.23        8.26      3.47 o 
  -7   1   8        0.28       -0.42      3.36 o 
  -6   1   8        5.90        1.64      3.22 o 
  -5   1   8       63.10       65.50      3.88 o 
  -4   1   8       47.93       50.02      3.67 o 
  -3   1   8       38.63       51.35      3.89 o 
  -2   1   8      297.25      306.95      8.63 o 
  -1   1   8       56.04       61.43      4.51 o 
   0   1   8       22.20       23.56      2.66 o 
   1   1   8       22.53       29.85      4.84 o 
   2   1   8       35.14       49.40      3.77 o 
   3   1   8       10.10       10.35      3.47 o 
   4   1   8       93.41       94.25      5.23 o 
   5   1   8        2.89        6.49      3.97 o 
   6   1   8       42.93       52.06      7.05 o 
   7   1   8       48.30       67.40     10.14 o 
   8   1   8        1.88       -4.52      4.52 o 
   9   1   8        0.01       10.71      5.12 o 
  10   1   8        2.16       22.60      6.49 o 
 -10   2   8        0.24        5.65      8.56 o 
  -9   2   8        0.53        9.36      6.36 o 
  -8   2   8        8.96        2.39      4.84 o 
  -7   2   8        3.94        3.37      4.11 o 
  -6   2   8        4.64        3.97      3.47 o 
  -5   2   8        6.66       16.66      5.00 o 
  -4   2   8       10.83       10.18      3.32 o 
  -3   2   8        3.59        6.70      2.66 o 
  -2   2   8       23.96       31.56      3.53 o 
  -1   2   8       59.31       62.82      4.32 o 
   0   2   8        0.08        2.39      3.69 o 
   1   2   8       58.99       57.01      3.57 o 
   2   2   8      111.49      126.63      5.60 o 
   3   2   8       77.33       90.25      5.55 o 
   4   2   8        0.65        1.54      2.46 o 
   5   2   8        5.27        5.65      3.46 o 
   6   2   8       51.36       46.88      6.54 o 
   7   2   8       25.53       18.14      4.76 o 
   8   2   8       20.13       17.17      4.74 o 
   9   2   8       10.00       12.54      4.74 o 
  10   2   8        0.27        5.46      6.78 o 
  -9   3   8        0.96        1.13      3.00 o 
  -8   3   8       18.54       31.30      7.36 o 
  -7   3   8        0.49        4.35      3.65 o 
  -6   3   8       81.00       92.38      5.75 o 
  -5   3   8        1.35       -3.21      3.21 o 
  -4   3   8       89.52       90.15      4.26 o 
  -3   3   8       10.23       11.86      3.21 o 
  -2   3   8      403.39      383.31      6.28 o 
  -1   3   8      405.28      390.26      5.71 o 
   0   3   8       70.53       80.58      4.63 o 
   1   3   8      143.59      151.38      6.19 o 
   2   3   8        5.34        2.12      2.99 o 
   3   3   8      220.03      209.57     11.32 o 
   4   3   8       95.03       88.88      5.63 o 
   5   3   8        5.01        6.07      3.36 o 
   6   3   8        4.58        1.03      3.61 o 
   7   3   8        0.36        2.97      4.49 o 
   8   3   8       34.28       46.64      5.09 o 
   9   3   8        1.54        1.71      3.82 o 
  -9   4   8       16.86        6.09      4.17 o 
  -8   4   8        0.05        2.37      4.03 o 
  -7   4   8        2.58        3.47      4.17 o 
  -6   4   8       27.98       32.59     12.34 o 
  -5   4   8       13.37       10.34      3.74 o 
  -4   4   8       24.04       28.76      4.67 o 
  -3   4   8       92.28       94.58      4.10 o 
  -2   4   8        7.33        6.11      2.87 o 
  -1   4   8        0.09        0.84      2.10 o 
   0   4   8      132.19      131.60      3.62 o 
   1   4   8        0.38        1.07      2.80 o 
   2   4   8      109.21      102.26      5.88 o 
   3   4   8      131.96      121.78      4.41 o 
   4   4   8       22.79       28.18      3.59 o 
   5   4   8        3.00        1.36      3.45 o 
   6   4   8      100.39       99.33      6.54 o 
   7   4   8        2.82        0.42      3.35 o 
   8   4   8        5.23        6.50      4.61 o 
   9   4   8       10.41       12.88      3.92 o 
  -8   5   8        3.90       31.45     14.30 o 
  -7   5   8        2.60        8.14      5.22 o 
  -6   5   8       28.37       43.76      7.43 o 
  -5   5   8       49.60       62.90      4.46 o 
  -4   5   8       93.38       87.23      3.34 o 
  -3   5   8       41.36       43.95      2.70 o 
  -2   5   8       21.17       19.31      2.86 o 
  -1   5   8       76.48       63.16      2.51 o 
   0   5   8        6.43        7.83      4.47 o 
   1   5   8        6.29        5.64      4.96 o 
   2   5   8       11.28        9.03      6.31 o 
   3   5   8       26.75       22.22      1.95 o 
   4   5   8       23.25       23.95      2.68 o 
   5   5   8       20.66       22.94      4.37 o 
   6   5   8        1.65        2.63      3.93 o 
   7   5   8        0.42       -0.51      3.70 o 
   8   5   8        0.16       -0.88      3.21 o 
  -8   6   8        0.62       11.02      4.79 o 
  -7   6   8        9.47        8.77      5.93 o 
  -6   6   8       13.90       27.15      9.06 o 
  -5   6   8       63.67       74.94      8.02 o 
  -4   6   8       43.47       53.64      4.39 o 
  -3   6   8        0.65        0.88      1.74 o 
  -2   6   8       59.66       95.37     24.94 o 
  -1   6   8        4.31        8.86      5.92 o 
   0   6   8       53.74       71.25     23.36 o 
   1   6   8       14.10       11.96      5.31 o 
   2   6   8       15.55       17.65      6.48 o 
   3   6   8        6.01        6.69      5.24 o 
   4   6   8        1.79        6.77      8.76 o 
   5   6   8       45.50       43.06      6.30 o 
   6   6   8        8.12        9.94      4.64 o 
   7   6   8        7.44        4.74     10.65 o 
   8   6   8        0.03        4.39      8.58 o 
  -7   7   8        7.26        7.56      4.76 o 
  -6   7   8       47.23       51.12      5.35 o 
  -5   7   8       32.60       20.86      8.13 o 
  -4   7   8       53.64       68.84     11.61 o 
  -3   7   8       82.01      102.15     32.33 o 
  -2   7   8        1.06        1.97      6.99 o 
  -1   7   8       17.57       20.60      7.89 o 
   0   7   8       14.61       14.90      6.08 o 
   1   7   8       12.48       12.69      6.12 o 
   2   7   8        4.01        7.40      6.57 o 
   3   7   8       17.96       17.66      6.44 o 
   4   7   8       58.71       54.63      8.23 o 
   5   7   8       36.18       25.60      7.42 o 
   6   7   8       29.65       37.04     10.45 o 
   7   7   8        2.43        4.49      8.67 o 
  -6   8   8       14.25       18.50      6.96 o 
  -5   8   8        9.60       13.18      7.07 o 
  -4   8   8        0.02       -2.56      7.53 o 
  -3   8   8       12.00        5.03      8.21 o 
  -2   8   8        0.63        3.17     15.31 o 
  -1   8   8        9.18        1.06     15.04 o 
   0   8   8       24.51       26.39     11.61 o 
   1   8   8        9.80        4.75     17.16 o 
   2   8   8        4.21       12.09      8.67 o 
   3   8   8        3.18        6.62      8.71 o 
   4   8   8       16.87       13.19      9.61 o 
   5   8   8        1.23        4.57      6.44 o 
   6   8   8        0.44       -0.25      6.04 o 
  -4   9   8       15.11        9.51     13.32 o 
  -3   9   8       23.37       22.56      8.30 o 
  -2   9   8       21.01       15.93     10.15 o 
  -1   9   8        0.82        0.20      6.52 o 
   0   9   8        8.84       17.60     13.33 o 
   1   9   8       40.33       91.66     32.47 o 
   2   9   8        2.84        6.23      6.81 o 
   3   9   8        2.46        0.94      6.16 o 
   4   9   8        0.00        4.47      7.58 o 
   0  10   8       47.36       58.29     12.81 o 
  -9   1   9        5.65       12.05      6.21 o 
  -8   1   9        0.35        3.78      5.20 o 
  -7   1   9        6.43       -1.58      2.69 o 
  -6   1   9        7.99        7.00      3.45 o 
  -5   1   9       35.05       35.98      3.99 o 
  -4   1   9       15.24       12.51      2.94 o 
  -3   1   9        6.86        8.29      3.02 o 
  -2   1   9      158.53      167.78      6.25 o 
  -1   1   9       58.08       66.13      5.12 o 
   0   1   9       22.81       23.20      4.62 o 
   1   1   9        1.47       -1.65      3.26 o 
   2   1   9       50.33       55.11      4.05 o 
   3   1   9      110.85      114.80      6.26 o 
   4   1   9       20.49       28.06      3.79 o 
   5   1   9        3.01        3.23      3.11 o 
   6   1   9        2.75       -2.21      3.27 o 
   7   1   9       30.01       42.39      5.50 o 
   8   1   9        7.63        9.26      5.25 o 
   9   1   9        1.25       16.03      8.96 o 
  -9   2   9       14.06       13.10      8.38 o 
  -8   2   9        3.33        8.09      4.68 o 
  -7   2   9       11.83        6.28      3.80 o 
  -6   2   9       46.58       55.78      6.92 o 
  -5   2   9        3.46        3.79      3.04 o 
  -4   2   9       30.28       29.45      2.99 o 
  -3   2   9       18.97       25.33      3.67 o 
  -2   2   9       20.37       27.63      5.08 o 
  -1   2   9       75.50       85.99      5.64 o 
   0   2   9        0.00       -0.49      3.24 o 
   1   2   9      236.22      227.11      7.51 o 
   2   2   9       69.17       64.55      4.36 o 
   3   2   9        0.54       -1.55      2.87 o 
   4   2   9        0.92       -0.27      3.12 o 
   5   2   9       84.00       86.11      6.63 o 
   6   2   9        0.47        0.60      3.55 o 
   7   2   9        0.51       -4.50      4.50 o 
   8   2   9       43.24       47.94     11.27 o 
   9   2   9        0.45       20.52      6.26 o 
  -9   3   9        0.58       12.57      7.62 o 
  -8   3   9        1.69        7.04      3.88 o 
  -7   3   9        1.00        3.68      4.85 o 
  -6   3   9        4.80        3.03      3.09 o 
  -5   3   9        0.32        2.11      3.01 o 
  -4   3   9       14.27       18.15      3.95 o 
  -3   3   9       10.16       10.10      3.35 o 
  -2   3   9       64.29       73.55      4.87 o 
  -1   3   9        7.01        3.99      2.04 o 
   0   3   9       14.28       10.53      3.28 o 
   1   3   9       17.38       14.67      4.00 o 
   2   3   9        3.62        3.49      2.45 o 
   3   3   9       37.15       19.94      6.80 o 
   4   3   9        0.26       -0.97      2.53 o 
   5   3   9        2.28        0.86      3.73 o 
   6   3   9       14.09        9.06      3.58 o 
   7   3   9        0.09       -1.36      3.22 o 
   8   3   9        1.11        1.18      4.42 o 
   9   3   9        3.18        5.02      8.00 o 
  -8   4   9        1.41        8.53      6.80 o 
  -7   4   9        0.16        4.93      4.88 o 
  -6   4   9       32.85       43.17      3.87 o 
  -5   4   9       10.28        8.42      3.18 o 
  -4   4   9       12.67       10.43      2.80 o 
  -3   4   9      119.51      115.35      4.06 o 
  -2   4   9       36.26       35.79      3.04 o 
  -1   4   9        0.03        0.02      2.12 o 
   0   4   9        7.93        5.14      2.25 o 
   1   4   9        3.26        4.19      3.91 o 
   2   4   9        3.51        5.81      3.38 o 
   3   4   9       40.83       45.25      6.11 o 
   4   4   9        0.62        3.40      3.30 o 
   5   4   9        0.00       -0.72      2.62 o 
   6   4   9       19.58       15.57      4.75 o 
   7   4   9        1.63        2.61      5.23 o 
   8   4   9       13.24       14.37      4.32 o 
  -8   5   9        2.34        5.76      6.62 o 
  -7   5   9       37.02       44.88      7.76 o 
  -6   5   9        3.98        5.96      3.52 o 
  -5   5   9        7.21        8.25      4.06 o 
  -4   5   9      106.97      104.60      5.75 o 
  -3   5   9        9.38        6.00      2.84 o 
  -2   5   9       60.35       61.13      3.32 o 
  -1   5   9       10.15        6.86      2.20 o 
   0   5   9        3.23        3.92      3.00 o 
   1   5   9        2.55        5.43      5.43 o 
   2   5   9       79.83       77.66      6.95 o 
   3   5   9        0.45       -0.05      2.78 o 
   4   5   9       26.69       31.55      5.48 o 
   5   5   9       27.58       30.97      3.67 o 
   6   5   9        0.41        0.10      4.75 o 
   7   5   9       15.92        5.89      5.43 o 
   8   5   9        2.61        3.62      7.22 o 
  -7   6   9        2.08        1.64      3.52 o 
  -6   6   9       11.27       19.44      7.86 o 
  -5   6   9        0.04        3.56      3.52 o 
  -4   6   9       17.44       24.98     10.83 o 
  -3   6   9        3.07        2.04      1.94 o 
  -2   6   9       42.61       34.72      6.31 o 
  -1   6   9       54.80       68.67     15.11 o 
   0   6   9        6.94        7.44      6.52 o 
   1   6   9        8.13        5.66      4.58 o 
   2   6   9        2.80        2.12      5.17 o 
   3   6   9       97.70       89.59      7.77 o 
   4   6   9       26.15       19.36      8.86 o 
   5   6   9        0.85        3.69      7.63 o 
   6   6   9       22.42       22.30     10.00 o 
   7   6   9        5.46       -0.47     10.31 o 
  -6   7   9        8.71        9.79      7.09 o 
  -5   7   9       50.53       46.89      8.43 o 
  -4   7   9        2.63        2.38      7.23 o 
  -3   7   9      129.69      146.15     19.40 o 
  -2   7   9        0.02       -1.97      9.37 o 
  -1   7   9       18.27       12.14      9.59 o 
   0   7   9        7.08        6.80      7.25 o 
   1   7   9        6.79       11.22     10.15 o 
   2   7   9        3.63        4.46      8.08 o 
   3   7   9       27.01       27.10      7.36 o 
   4   7   9        8.87       12.58      8.87 o 
   5   7   9        9.39        1.47      6.04 o 
   6   7   9        6.60       -4.29     11.28 o 
  -4   8   9        2.45       -7.89      7.89 o 
  -3   8   9       17.79       14.85      8.04 o 
  -2   8   9        6.65       -0.76      9.11 o 
  -1   8   9       13.60       20.59     11.88 o 
   0   8   9       18.61       12.67     19.53 o 
   1   8   9       34.91       36.15     16.87 o 
   2   8   9       12.86       11.57      7.90 o 
   3   8   9        5.72       -0.01      8.07 o 
   4   8   9        7.19        9.11      9.61 o 
  -2   9   9        6.30        6.60     19.53 o 
  -1   9   9        6.94        5.54     11.35 o 
   0   9   9        6.65        9.71      8.09 o 
   1   9   9        5.63        5.08      6.73 o 
   2   9   9       15.63       17.56      7.69 o 
  -8   0  10        0.83       20.56      9.24 o 
  -7   0  10       42.54       62.69      7.62 o 
  -6   0  10        1.16        0.29      4.73 o 
  -5   0  10        4.06        1.30      5.64 o 
  -4   0  10       34.19       35.00      7.79 o 
  -3   0  10       82.03       82.16      9.19 o 
  -2   0  10       77.39       77.53      5.64 o 
  -1   0  10        0.00       -0.62      6.41 o 
   0   0  10       26.27       26.83      6.43 o 
   1   0  10       16.61       15.41      5.13 o 
   2   0  10       13.76       15.97      4.77 o 
   3   0  10       17.64       11.53      5.28 o 
   4   0  10        4.50        3.20      4.78 o 
   5   0  10       26.17       37.15      9.66 o 
   6   0  10        3.05       10.59      6.52 o 
   7   0  10       93.78       81.97     12.36 o 
   8   0  10       16.43       50.55     11.17 o 
  -8   1  10        2.80        4.14      5.69 o 
  -7   1  10        1.00        5.99      6.13 o 
  -6   1  10        0.43        0.63      4.16 o 
  -5   1  10        8.81        5.92      4.29 o 
  -4   1  10       84.12       97.02      4.92 o 
  -3   1  10       64.72       59.70      4.90 o 
  -2   1  10       49.35       48.42      4.50 o 
  -1   1  10       45.72       56.93      7.62 o 
   0   1  10       19.62       21.91      4.70 o 
   1   1  10       14.54       19.50      3.58 o 
   2   1  10       10.71       10.23      3.03 o 
   3   1  10        8.48        8.33      3.49 o 
   4   1  10        2.56        4.34      3.44 o 
   5   1  10        8.83        8.87      3.42 o 
   6   1  10       15.33       17.27      4.82 o 
   7   1  10        9.50        7.12      7.93 o 
   8   1  10        0.59        8.98      5.82 o 
  -8   2  10        1.21       -0.10      4.30 o 
  -7   2  10        0.43        4.04      3.86 o 
  -6   2  10        8.41        8.12      4.08 o 
  -5   2  10        0.02       -2.22      3.36 o 
  -4   2  10        8.68        7.14      2.69 o 
  -3   2  10        0.27        2.05      3.25 o 
  -2   2  10       47.42       36.92      4.57 o 
  -1   2  10       20.82       20.35      5.72 o 
   0   2  10      187.26      176.80      7.55 o 
   1   2  10        0.07        0.47      3.55 o 
   2   2  10        1.70       -2.59      2.94 o 
   3   2  10        1.25       -2.37      3.08 o 
   4   2  10       11.07       11.53      3.82 o 
   5   2  10        0.09       -2.37      3.14 o 
   6   2  10        2.77       14.70      6.62 o 
   7   2  10        6.06        2.75      4.66 o 
   8   2  10       12.38       26.56      5.79 o 
  -8   3  10        2.25       11.44      7.35 o 
  -7   3  10        0.00        1.83      4.23 o 
  -6   3  10       10.48        6.49      4.84 o 
  -5   3  10       18.91       12.10      5.34 o 
  -4   3  10        4.94       -0.52      2.75 o 
  -3   3  10       22.92       33.37      4.23 o 
  -2   3  10        3.68        3.18      2.95 o 
  -1   3  10       80.46       86.72      5.86 o 
   0   3  10        8.02        4.78      3.24 o 
   1   3  10       90.63       84.36      4.42 o 
   2   3  10       11.02       11.06      3.34 o 
   3   3  10        9.61        6.54      2.93 o 
   4   3  10        1.20        0.39      3.38 o 
   5   3  10        1.00       -1.35      3.10 o 
   6   3  10       18.67        5.57      4.57 o 
   7   3  10        9.10        7.16      4.66 o 
   8   3  10        0.00        7.50      8.02 o 
  -7   4  10        3.93       15.99      8.18 o 
  -6   4  10        0.01       -0.60      4.17 o 
  -5   4  10       18.21       24.99      7.50 o 
  -4   4  10        0.96        0.20      2.91 o 
  -3   4  10        6.49        8.23      2.62 o 
  -2   4  10        4.59        2.76      3.11 o 
  -1   4  10        6.89        2.72      2.08 o 
   0   4  10      157.25      137.94     10.78 o 
   1   4  10        5.47       10.61      6.29 o 
   2   4  10        9.61        9.18      2.83 o 
   3   4  10       22.48        8.80      3.07 o 
   4   4  10       16.98        3.50      3.47 o 
   5   4  10        1.84        1.42      3.51 o 
   6   4  10        3.75        4.31      3.91 o 
   7   4  10        0.45       -0.96      4.65 o 
  -6   5  10       14.49       10.90      4.73 o 
  -5   5  10       18.08       13.11      3.15 o 
  -4   5  10       11.05        9.48      3.86 o 
  -3   5  10       12.58        7.92      4.46 o 
  -2   5  10        4.63        3.26      2.20 o 
  -1   5  10        5.24        3.78      2.20 o 
   0   5  10       18.41       16.47      2.79 o 
   1   5  10        0.05        0.83      1.44 o 
   2   5  10        0.02        2.18      5.95 o 
   3   5  10        0.34        7.62      6.51 o 
   4   5  10        2.03        7.55     10.34 o 
   5   5  10        3.65       -2.91      6.50 o 
   6   5  10        6.53        8.44      7.43 o 
  -6   6  10       27.78       10.29     11.35 o 
  -5   6  10        0.48        5.68      5.83 o 
  -4   6  10       22.69       18.72     13.44 o 
  -3   6  10        8.01       23.34      9.14 o 
  -2   6  10        0.48        2.54      3.36 o 
  -1   6  10        1.00        2.45      4.29 o 
   0   6  10       17.32       15.87     10.15 o 
   1   6  10        0.00        1.75      5.16 o 
   2   6  10        3.35        9.10      7.83 o 
   3   6  10        9.73       10.11      6.26 o 
   4   6  10        0.30        3.22      8.08 o 
   5   6  10       16.44        5.94      7.31 o 
   6   6  10        6.86        4.49     22.96 o 
  -4   7  10       15.02       19.46      8.43 o 
  -3   7  10        0.64       14.08     23.89 o 
  -2   7  10       10.77       10.82      4.39 o 
  -1   7  10        0.10        4.75     16.63 o 
   0   7  10        0.10       -6.86     10.82 o 
   1   7  10       33.80       13.20     10.02 o 
   2   7  10        0.00       -3.22      7.06 o 
   3   7  10        5.92        3.05      6.46 o 
   4   7  10       26.70       13.53      9.45 o 
  -2   8  10        3.83        2.44      9.72 o 
  -1   8  10        3.50        7.27     12.14 o 
   0   8  10        0.62       -6.62      7.89 o 
   1   8  10        5.69       13.32      8.83 o 
   2   8  10        0.14       -5.26     10.23 o 
  -7   1  11        3.85        5.73      5.26 o 
  -6   1  11        7.38        0.44      4.09 o 
  -5   1  11       14.26        8.71      5.27 o 
  -4   1  11        2.40        0.37      4.09 o 
  -3   1  11        3.67        4.84      3.41 o 
  -2   1  11       12.83       12.55      3.57 o 
  -1   1  11        0.61       -0.39      3.01 o 
   0   1  11       28.11       41.46      8.46 o 
   1   1  11        5.11        2.07      2.90 o 
   2   1  11        2.88        2.08      3.72 o 
   3   1  11        0.01       -0.18      2.98 o 
   4   1  11       10.95       12.19      4.38 o 
   5   1  11        7.22       10.61      4.44 o 
   6   1  11        7.95       19.06      5.57 o 
   7   1  11        0.86       16.72     11.14 o 
  -7   2  11        0.18       -0.66      4.23 o 
  -6   2  11        4.05        7.70      4.74 o 
  -5   2  11        5.59        4.43      3.92 o 
  -4   2  11       19.27       23.89      8.83 o 
  -3   2  11        1.46       17.28      6.78 o 
  -2   2  11        2.35        3.54      3.46 o 
  -1   2  11      173.55      163.57      6.26 o 
   0   2  11        0.17       -0.87      3.07 o 
   1   2  11        1.06        1.65      3.08 o 
   2   2  11       11.59       17.39      6.27 o 
   3   2  11        3.54       -1.13      2.93 o 
   4   2  11       18.59       17.59      4.45 o 
   5   2  11       30.43       32.05      5.98 o 
   6   2  11        1.67        6.34      4.19 o 
   7   2  11        0.01       10.02      6.79 o 
  -6   3  11        0.02       -0.35      4.00 o 
  -5   3  11       34.76       21.88      6.08 o 
  -4   3  11        0.44       -0.38      3.86 o 
  -3   3  11        0.82        1.64      2.17 o 
  -2   3  11        0.00       -0.47      2.28 o 
  -1   3  11        0.19        1.19      2.77 o 
   0   3  11       13.94        9.37      3.45 o 
   1   3  11        0.19       -2.51      3.99 o 
   2   3  11        1.73        0.53      3.11 o 
   3   3  11        0.19        0.37      2.56 o 
   4   3  11       10.63        4.38      3.35 o 
   5   3  11        1.10        5.59      4.14 o 
   6   3  11        2.52        5.23      5.03 o 
  -6   4  11        2.96        6.21      5.13 o 
  -5   4  11        0.60        4.04      3.75 o 
  -4   4  11        0.05        0.88      2.76 o 
  -3   4  11        3.39        2.43      2.28 o 
  -2   4  11        0.02        0.49      3.08 o 
  -1   4  11        7.46        7.38      2.81 o 
   0   4  11        7.09        3.93      2.57 o 
   1   4  11        0.08        2.92      1.89 o 
   2   4  11       27.23       28.00      3.88 o 
   3   4  11       25.45       23.33      6.65 o 
   4   4  11        0.55        2.35      3.22 o 
   5   4  11        0.20        5.32      7.76 o 
   6   4  11        8.95        2.86      6.80 o 
  -5   5  11        1.23        9.52      5.85 o 
  -4   5  11       13.82       37.18     15.31 o 
  -3   5  11        5.98        9.03     12.56 o 
  -2   5  11        2.90        2.03      5.69 o 
  -1   5  11        2.66       20.15     23.89 o 
   0   5  11       12.46       28.23      9.94 o 
   1   5  11        0.03        4.27      4.87 o 
   2   5  11       16.01        6.86      5.81 o 
   3   5  11       11.88       33.24     15.62 o 
   4   5  11        7.56        4.30      7.64 o 
   5   5  11        1.62        4.53      6.72 o 
  -4   6  11        0.33        4.57      9.12 o 
  -3   6  11       43.72       42.08     14.38 o 
  -2   6  11        6.76        9.94      6.00 o 
  -1   6  11        2.34        9.15      8.26 o 
   0   6  11        3.15        2.33      6.03 o 
   1   6  11        3.12        2.52      4.78 o 
   2   6  11        0.12       -0.32      4.98 o 
   3   6  11       12.53        9.13      8.51 o 
   4   6  11        0.92      -11.35     24.28 o 
  -1   7  11        0.86        2.07      6.12 o 
   0   7  11        7.18        7.03      5.30 o 
   1   7  11        0.01       -7.36      8.29 o 
  -5   0  12        6.65        3.41      9.79 o 
  -4   0  12       18.92        1.85      5.90 o 
  -3   0  12        0.98        1.26      4.59 o 
  -2   0  12       55.42       95.33     11.09 o 
  -1   0  12       45.70       50.63     10.34 o 
   0   0  12       72.25       74.61      8.54 o 
   1   0  12       27.40       20.50      5.86 o 
   2   0  12       39.35       31.00     10.48 o 
   3   0  12        2.52        0.65      4.38 o 
   4   0  12       15.69       14.43      5.55 o 
   5   0  12        5.50       13.27     11.93 o 
  -5   1  12        0.77       -0.24      4.50 o 
  -4   1  12        0.30        0.21      4.35 o 
  -3   1  12        0.19        0.19      2.83 o 
  -2   1  12        1.84        2.66      3.28 o 
  -1   1  12        0.43       -0.01      4.29 o 
   0   1  12        5.26        6.84      6.11 o 
   1   1  12        3.45       10.72      4.01 o 
   2   1  12        0.94        5.19      3.65 o 
   3   1  12       15.40       18.08      7.16 o 
   4   1  12        0.00       11.76      4.65 o 
   5   1  12        0.02        7.96      3.98 o 
  -5   2  12        0.13        2.58      4.14 o 
  -4   2  12        2.36        1.94      4.08 o 
  -3   2  12        0.06        3.26      3.89 o 
  -2   2  12        9.02        9.05      3.54 o 
  -1   2  12       13.47        7.80      4.11 o 
   0   2  12       18.85       15.89      6.73 o 
   1   2  12        7.46       10.10      6.74 o 
   2   2  12        0.51        3.84      3.62 o 
   3   2  12        0.42       -0.45      3.53 o 
   4   2  12        0.00        3.55      3.42 o 
   5   2  12        0.00       -1.24      4.01 o 
  -5   3  12        1.34        3.28      8.11 o 
  -4   3  12        1.56        3.15      3.89 o 
  -3   3  12       16.60        8.70      6.08 o 
  -2   3  12        3.44        4.14      2.98 o 
  -1   3  12       15.92       12.79      4.23 o 
   0   3  12        1.45        4.44      5.03 o 
   1   3  12        9.36        8.38      6.15 o 
   2   3  12        1.06        0.61      4.60 o 
   3   3  12        5.46        1.50      2.91 o 
   4   3  12        0.39       -3.01      3.31 o 
  -4   4  12        6.36        4.73      3.35 o 
  -3   4  12        3.65       -1.00      3.54 o 
  -2   4  12       18.71       19.58      6.96 o 
  -1   4  12        3.11       19.83     12.68 o 
   0   4  12        5.93        6.60      7.26 o 
   1   4  12       13.22       15.27      9.82 o 
   2   4  12        6.38        7.36      7.27 o 
   3   4  12        0.01        0.35      7.51 o 
   4   4  12        2.28        0.58      6.15 o 
  -2   5  12        0.27        3.52     11.88 o 
  -1   5  12        4.86        7.39      5.85 o 
   0   5  12        3.94       -1.52      5.66 o 
   1   5  12        1.21       -4.10      9.38 o 
   2   5  12        0.58        4.09      6.13 o 
  -3   1  13        1.38        5.73      3.21 o 
  -2   1  13        0.44        3.92      3.52 o 
  -1   1  13        6.79       10.69      4.66 o 
   0   1  13       13.36        3.47      4.13 o 
   1   1  13        7.70       10.64      7.85 o 
   2   1  13        1.07       11.01      5.92 o 
   3   1  13        0.87        4.61      5.08 o 
  -2   2  13        1.44       -0.80      3.13 o 
  -1   2  13        0.98        3.55      5.29 o 
   0   2  13        0.12        0.15      4.07 o 
   1   2  13       16.37       12.24      4.90 o 
   2   2  13        2.20       11.84      5.41 o 
  -1   3  13        0.56        3.73      5.04 o 
   0   3  13        0.29        6.52      5.43 o 
   1   3  13        2.44       14.53      8.33 o 
                                                 
